# Supplementary material for: catena-Poly[[bis­(nitrato-κ2 O,O′)cobalt(II)]-μ-4,4′-bis­(pyrazol-1-ylmeth­yl)biphenyl-κ2 N 2:N 2′]
Source: Acta Crystallogr Sect E Struct Rep Online. 2010 May 29;66(Pt 6):m718. doi: 10.1107/S160053681001977X (PMC2979397; doi:10.1107/S160053681001977X)
Supplement: Supplementary file 1 [file e-66-0m718-sup1.cif]

##############################################################################
###                                                                        ###
###        Electronic paper (Acta Crystallographica Section E)             ###
###                                                                        ###
##############################################################################
#                                                                            #
# This CIF contains the data in a paper accepted for publication in Acta     #
# Crystallographica Section E. It conforms to the requirements of Notes      #
# for Authors for Section E, and has been peer reviewed under the auspices   #
# of the IUCr Commission on Journals.                                        #
#                                                                            #
# Full details of the Crystallographic Information File format               #
# are given in the paper "The Crystallographic Information File (CIF):       #
# a New Standard Archive File for Crystallography" by S. R. Hall, F. H.      #
# Allen and I. D. Brown [Acta Cryst. (1991), A47, 655-685].                  #
#                                                                            #
# The current version of the core CIF dictionary is obtainable from          #
# ftp://ftp.iucr.org/pub/cif_core.dic. The current version number is 2.4.    #
#                                                                            #
# Software is freely available for graphical display of the structure(s) in  #
# this CIF.  For information consult the CIF home page http://www.iucr.org/  #
# cif/home.html                                                              #
#                                                                            #
# This file may be used for bona fide research purposes within the           #
# scientific community so long as proper attribution is given to the journal # 
# article from which it was obtained.                                        #
#                                                                            #
##############################################################################
                                             
data_I
_audit_creation_method     SHELXL-97
_chemical_name_systematic
;
<i>catena</i>-Poly[[bis(nitrato-\k^2^<i>O</i>,<i>O</i>')cobalt(II)]-
\m-4,4'-bis(pyrazol-1-ylmethyl)biphenyl-\k^2^<i>N</i>^2^:<i>N</i>^2'^]
;
_chemical_name_common     ?
_chemical_formula_moiety     'C20 H18 Co N6 O6'
_chemical_formula_sum     'C20 H18 Co N6 O6'
_chemical_formula_iupac     '[Co (N O3)2 (C20 H18 N4)]'
_chemical_formula_weight     497.33
_chemical_melting_point     ?
_symmetry_cell_setting     monoclinic
_symmetry_space_group_name_H-M     'C 2/c'
_symmetry_space_group_name_Hall     '-C 2yc'
loop_
    _symmetry_equiv_pos_as_xyz
    'x, y, z'
    '-x, y, -z+1/2'
    'x+1/2, y+1/2, z'
    '-x+1/2, y+1/2, -z+1/2'
    '-x, -y, -z'
    'x, -y, z-1/2'
    '-x+1/2, -y+1/2, -z'
    'x+1/2, -y+1/2, z-1/2'
_cell_length_a     14.133(6)
_cell_length_b     13.631(8)
_cell_length_c     10.806(5)
_cell_angle_alpha     90.00
_cell_angle_beta     96.211(18)
_cell_angle_gamma     90.00
_cell_volume     2069.5(18)
_cell_formula_units_Z     4
_cell_measurement_reflns_used     7566
_cell_measurement_theta_min     2.99
_cell_measurement_theta_max     27.51
_cell_measurement_temperature     291(2)
_exptl_crystal_description     block
_exptl_crystal_colour     brown
_exptl_crystal_size_max     0.24
_exptl_crystal_size_mid     0.23
_exptl_crystal_size_min     0.21
_exptl_crystal_density_diffrn     1.596
_exptl_crystal_density_meas     ?
_exptl_crystal_density_method     'not measured'
_exptl_crystal_F_000     1020
_exptl_absorpt_coefficient_mu     0.882
_exptl_absorpt_correction_type     multi-scan
_exptl_absorpt_process_details     '(ABSCOR; Higashi, 1995)'
_exptl_absorpt_correction_T_min     0.8135
_exptl_absorpt_correction_T_max     0.8337
_exptl_special_details
;
;
_diffrn_ambient_temperature     291(2)
_diffrn_radiation_type     MoK\a
_diffrn_radiation_wavelength     0.71073
_diffrn_radiation_source     'fine-focus sealed tube'
_diffrn_radiation_monochromator     graphite
_diffrn_measurement_device_type     'Rigaku R-AXIS RAPID'
_diffrn_measurement_method     '\w scan'
_diffrn_detector_area_resol_mean     ?
_diffrn_reflns_number     9940
_diffrn_reflns_av_R_equivalents     0.0427
_diffrn_reflns_av_sigmaI/netI     0.0345
_diffrn_reflns_theta_min     2.99
_diffrn_reflns_theta_max     27.47
_diffrn_reflns_theta_full     27.47
_diffrn_measured_fraction_theta_max     0.990
_diffrn_measured_fraction_theta_full     0.990
_diffrn_reflns_limit_h_min     -18
_diffrn_reflns_limit_h_max     18
_diffrn_reflns_limit_k_min     -17
_diffrn_reflns_limit_k_max     17
_diffrn_reflns_limit_l_min     -14
_diffrn_reflns_limit_l_max     12
_diffrn_standards_number     0
_diffrn_standards_interval_count     0
_diffrn_standards_interval_time     0
_diffrn_standards_decay_%     0
_refine_special_details
;
Refinement of <i>F</i>^2^ against ALL reflections. The weighted <i>R</i>-factor
<i>wR</i> and goodness of fit <i>S</i> are based on <i>F</i>^2^, conventional
<i>R</i>-factors <i>R</i> are based on <i>F</i>, with <i>F</i> set to zero for
negative <i>F</i>^2^. The threshold expression of <i>F</i>^2^ >
\s(<i>F</i>^2^) is used only for calculating <i>R</i>-factors(gt) <i>etc</i>.
and is not relevant to the choice of reflections for refinement.
<i>R</i>-factors based on <i>F</i>^2^ are statistically about twice as large
as those based on <i>F</i>, and <i>R</i>- factors based on ALL data will be
even larger.
;
_reflns_number_total     2346
_reflns_number_gt     1931
_reflns_threshold_expression     I>2sigma(I)
_refine_ls_structure_factor_coef     Fsqd
_refine_ls_matrix_type     full
_refine_ls_R_factor_all     0.0476
_refine_ls_R_factor_gt     0.0356
_refine_ls_wR_factor_gt     0.0850
_refine_ls_wR_factor_ref     0.0913
_refine_ls_goodness_of_fit_ref     1.068
_refine_ls_restrained_S_all     1.068
_refine_ls_number_reflns     2346
_refine_ls_number_parameters     150
_refine_ls_number_restraints     0
_refine_ls_hydrogen_treatment     constr
_refine_ls_weighting_scheme     calc
_refine_ls_weighting_details
              'w=1/[\s^2^(Fo^2^)+(0.0450P)^2^+0.9590P] where P=(Fo^2^+2Fc^2^)/3'
_atom_sites_solution_hydrogens     geom
_atom_sites_solution_primary     direct
_atom_sites_solution_secondary     difmap
_refine_ls_shift/su_max     0.000
_refine_ls_shift/su_mean     0.000
_refine_diff_density_max     0.394
_refine_diff_density_min     -0.305
_refine_ls_extinction_method     none
_refine_ls_extinction_coef     ?
loop_
    _atom_type_symbol
    _atom_type_description
    _atom_type_scat_dispersion_real
    _atom_type_scat_dispersion_imag
    _atom_type_scat_source
    'C' 'C' 0.0033 0.0016
                         'International Tables Vol C Tables 4.2.6.8 and 6.1.1.4'
    'H' 'H' 0.0000 0.0000
                         'International Tables Vol C Tables 4.2.6.8 and 6.1.1.4'
    'N' 'N' 0.0061 0.0033
                         'International Tables Vol C Tables 4.2.6.8 and 6.1.1.4'
    'O' 'O' 0.0106 0.0060
                         'International Tables Vol C Tables 4.2.6.8 and 6.1.1.4'
    'Co' 'Co' 0.3494 0.9721
                         'International Tables Vol C Tables 4.2.6.8 and 6.1.1.4'
_computing_data_collection     'RAPID-AUTO (Rigaku 1998)'
_computing_cell_refinement     'RAPID-AUTO (Rigaku 1998)'
_computing_data_reduction     'CrystalStructure (Rigaku/MSC, 2002)'
_computing_structure_solution     'SHELXS97 (Sheldrick, 2008)'
_computing_structure_refinement     'SHELXL97 (Sheldrick, 2008)'
_computing_molecular_graphics     'SHELXTL (Sheldrick, 2008)'
_computing_publication_material     'SHELXL97 (Sheldrick, 2008)'
loop_
    _atom_site_type_symbol
    _atom_site_label
    _atom_site_fract_x
    _atom_site_fract_y
    _atom_site_fract_z
    _atom_site_U_iso_or_equiv
    _atom_site_adp_type
    _atom_site_calc_flag
    _atom_site_refinement_flags
    _atom_site_occupancy
    _atom_site_disorder_assembly
    _atom_site_disorder_group
    C C1 0.88489(15) -0.14358(16) 0.29942(19) 0.0386(5) Uani d . 1 . .
    H H1 0.9333 -0.1663 0.3575 0.046 Uiso calc R 1 . .
    C C2 0.79651(15) -0.18759(17) 0.2749(2) 0.0420(5) Uani d . 1 . .
    H H2 0.7746 -0.2436 0.3119 0.050 Uiso calc R 1 . .
    C C3 0.74852(14) -0.13104(15) 0.1848(2) 0.0367(5) Uani d . 1 . .
    H H3 0.6867 -0.1416 0.1484 0.044 Uiso calc R 1 . .
    C C4 0.78951(16) 0.02164(16) 0.0679(2) 0.0449(6) Uani d . 1 . .
    H H4A 0.8434 0.0250 0.0195 0.054 Uiso calc R 1 . .
    H H4B 0.7869 0.0830 0.1128 0.054 Uiso calc R 1 . .
    C C5 0.69915(14) 0.01146(16) -0.02073(19) 0.0350(5) Uani d . 1 . .
    C C6 0.68227(14) -0.06955(16) -0.0965(2) 0.0385(5) Uani d . 1 . .
    H H6 0.7242 -0.1223 -0.0887 0.046 Uiso calc R 1 . .
    C C7 0.60311(14) -0.07260(16) -0.18418(19) 0.0364(5) Uani d . 1 . .
    H H7 0.5914 -0.1284 -0.2330 0.044 Uiso calc R 1 . .
    C C8 0.54120(13) 0.00614(15) -0.20021(17) 0.0301(4) Uani d . 1 . .
    C C9 0.55799(14) 0.08674(16) -0.1228(2) 0.0391(5) Uani d . 1 . .
    H H9 0.5169 0.1402 -0.1312 0.047 Uiso calc R 1 . .
    C C10 0.63546(14) 0.08820(16) -0.0331(2) 0.0402(5) Uani d . 1 . .
    H H10 0.6447 0.1419 0.0199 0.048 Uiso calc R 1 . .
    Co Co1 1.0000 0.03534(3) 0.2500 0.03214(14) Uani d S 1 . .
    N N1 0.89123(11) -0.06439(12) 0.22882(15) 0.0327(4) Uani d . 1 . .
    N N2 0.80555(11) -0.05793(12) 0.15780(15) 0.0304(4) Uani d . 1 . .
    N N3 1.06867(12) 0.16070(13) 0.10362(17) 0.0382(4) Uani d . 1 . .
    O O1 1.00539(10) 0.09498(12) 0.07781(14) 0.0456(4) Uani d . 1 . .
    O O2 1.10495(11) 0.16308(13) 0.21497(15) 0.0497(4) Uani d . 1 . .
    O O3 1.09153(13) 0.21630(14) 0.02403(17) 0.0627(5) Uani d . 1 . .
loop_
    _atom_site_aniso_label
    _atom_site_aniso_U_11
    _atom_site_aniso_U_22
    _atom_site_aniso_U_33
    _atom_site_aniso_U_12
    _atom_site_aniso_U_13
    _atom_site_aniso_U_23
    C1 0.0360(11) 0.0383(12) 0.0379(11) -0.0004(9) -0.0118(9) 0.0046(9)
    C2 0.0409(12) 0.0387(12) 0.0445(12) -0.0066(9) -0.0036(10) 0.0068(9)
    C3 0.0260(9) 0.0406(12) 0.0412(11) -0.0070(8) -0.0065(8) -0.0005(9)
    C4 0.0351(11) 0.0422(13) 0.0508(13) -0.0093(9) -0.0255(10) 0.0112(10)
    C5 0.0261(10) 0.0404(12) 0.0349(11) -0.0042(8) -0.0127(8) 0.0051(9)
    C6 0.0305(10) 0.0395(11) 0.0420(12) 0.0085(9) -0.0115(9) 0.0005(9)
    C7 0.0328(10) 0.0365(11) 0.0366(11) 0.0047(8) -0.0120(9) -0.0068(9)
    C8 0.0213(9) 0.0374(11) 0.0292(10) -0.0002(7) -0.0088(8) 0.0017(8)
    C9 0.0315(10) 0.0393(12) 0.0431(12) 0.0081(9) -0.0116(9) -0.0053(9)
    C10 0.0372(11) 0.0381(12) 0.0412(12) 0.0003(9) -0.0145(9) -0.0090(9)
    Co1 0.0226(2) 0.0312(2) 0.0390(2) 0.000 -0.01331(15) 0.000
    N1 0.0240(8) 0.0335(9) 0.0366(9) -0.0004(6) -0.0146(7) 0.0010(7)
    N2 0.0225(7) 0.0329(9) 0.0327(8) -0.0018(6) -0.0111(6) 0.0002(7)
    N3 0.0337(9) 0.0333(9) 0.0462(10) -0.0007(7) -0.0020(8) -0.0011(8)
    O1 0.0419(8) 0.0440(9) 0.0471(9) -0.0118(7) -0.0125(7) 0.0013(7)
    O2 0.0416(8) 0.0530(10) 0.0504(9) -0.0103(7) -0.0142(7) -0.0041(8)
    O3 0.0737(12) 0.0549(12) 0.0594(11) -0.0208(9) 0.0064(9) 0.0111(9)
_geom_special_details
;
All e.s.d.'s (except the e.s.d. in the dihedral angle between two l.s. planes)
are estimated using the full covariance matrix. The cell e.s.d.'s are taken
into account individually in the estimation of e.s.d.'s in distances, angles
and torsion angles; correlations between e.s.d.'s in cell parameters are only
used when they are defined by crystal symmetry. An approximate (isotropic)
treatment of cell e.s.d.'s is used for estimating e.s.d.'s involving l.s.
planes.
;
loop_
    _geom_bond_atom_site_label_1
    _geom_bond_atom_site_label_2
    _geom_bond_site_symmetry_2
    _geom_bond_distance
    _geom_bond_publ_flag
    C1 N1 . 1.330(3) ?
    C1 C2 . 1.385(3) ?
    C1 H1 . 0.9300 ?
    C2 C3 . 1.364(3) ?
    C2 H2 . 0.9300 ?
    C3 N2 . 1.334(3) ?
    C3 H3 . 0.9300 ?
    C4 N2 . 1.457(3) ?
    C4 C5 . 1.517(3) ?
    C4 H4A . 0.9700 ?
    C4 H4B . 0.9700 ?
    C5 C10 . 1.377(3) ?
    C5 C6 . 1.380(3) ?
    C6 C7 . 1.386(3) ?
    C6 H6 . 0.9300 ?
    C7 C8 . 1.384(3) ?
    C7 H7 . 0.9300 ?
    C8 C9 . 1.386(3) ?
    C8 C8 2_654 1.498(3) ?
    C9 C10 . 1.382(3) ?
    C9 H9 . 0.9300 ?
    C10 H10 . 0.9300 ?
    Co1 O1 . 2.0395(18) yes
    Co1 O1 2_755 2.0395(18) ?
    Co1 N1 . 2.0463(18) yes
    Co1 N1 2_755 2.0463(18) ?
    Co1 O2 . 2.3444(19) yes
    Co1 O2 2_755 2.3444(19) ?
    N1 N2 . 1.364(2) ?
    N3 O3 . 1.216(2) ?
    N3 O2 . 1.256(2) ?
    N3 O1 . 1.275(2) ?
loop_
    _geom_angle_atom_site_label_1
    _geom_angle_atom_site_label_2
    _geom_angle_atom_site_label_3
    _geom_angle_site_symmetry_1
    _geom_angle_site_symmetry_3
    _geom_angle
    _geom_angle_publ_flag
    N1 C1 C2 . . 110.92(18) ?
    N1 C1 H1 . . 124.5 ?
    C2 C1 H1 . . 124.5 ?
    C3 C2 C1 . . 105.08(19) ?
    C3 C2 H2 . . 127.5 ?
    C1 C2 H2 . . 127.5 ?
    N2 C3 C2 . . 108.24(17) ?
    N2 C3 H3 . . 125.9 ?
    C2 C3 H3 . . 125.9 ?
    N2 C4 C5 . . 114.35(17) ?
    N2 C4 H4A . . 108.7 ?
    C5 C4 H4A . . 108.7 ?
    N2 C4 H4B . . 108.7 ?
    C5 C4 H4B . . 108.7 ?
    H4A C4 H4B . . 107.6 ?
    C10 C5 C6 . . 118.75(18) ?
    C10 C5 C4 . . 119.24(19) ?
    C6 C5 C4 . . 121.82(19) ?
    C5 C6 C7 . . 120.29(19) ?
    C5 C6 H6 . . 119.9 ?
    C7 C6 H6 . . 119.9 ?
    C8 C7 C6 . . 120.99(19) ?
    C8 C7 H7 . . 119.5 ?
    C6 C7 H7 . . 119.5 ?
    C7 C8 C9 . . 118.34(17) ?
    C7 C8 C8 . 2_654 121.46(14) ?
    C9 C8 C8 . 2_654 120.19(13) ?
    C10 C9 C8 . . 120.40(19) ?
    C10 C9 H9 . . 119.8 ?
    C8 C9 H9 . . 119.8 ?
    C5 C10 C9 . . 121.14(19) ?
    C5 C10 H10 . . 119.4 ?
    C9 C10 H10 . . 119.4 ?
    O1 Co1 O1 . 2_755 133.02(10) ?
    O1 Co1 N1 . . 105.33(6) ?
    O1 Co1 N1 2_755 . 105.37(7) ?
    O1 Co1 N1 . 2_755 105.37(7) ?
    O1 Co1 N1 2_755 2_755 105.33(6) ?
    N1 Co1 N1 . 2_755 96.74(10) ?
    O1 Co1 O2 . . 57.99(6) ?
    O1 Co1 O2 2_755 . 86.45(7) ?
    N1 Co1 O2 . . 162.95(6) ?
    N1 Co1 O2 2_755 . 91.76(8) ?
    O1 Co1 O2 . 2_755 86.45(7) ?
    O1 Co1 O2 2_755 2_755 57.99(6) ?
    N1 Co1 O2 . 2_755 91.76(8) ?
    N1 Co1 O2 2_755 2_755 162.95(6) ?
    O2 Co1 O2 . 2_755 84.08(10) ?
    C1 N1 N2 . . 105.32(15) ?
    C1 N1 Co1 . . 124.84(13) ?
    N2 N1 Co1 . . 129.07(13) ?
    C3 N2 N1 . . 110.44(16) ?
    C3 N2 C4 . . 130.38(16) ?
    N1 N2 C4 . . 119.18(15) ?
    O3 N3 O2 . . 123.31(18) ?
    O3 N3 O1 . . 121.13(18) ?
    O2 N3 O1 . . 115.56(18) ?
    N3 O1 Co1 . . 100.08(12) ?
    N3 O2 Co1 . . 86.31(11) ?
data_global
_journal_date_recd_electronic     2010-05-01
_journal_date_accepted     2010-05-26
_journal_name_full     'Acta Crystallographica, Section E'
_journal_year     2010
_journal_volume     66
_journal_issue      6
_journal_page_first     m718
_journal_page_last     m718
_journal_paper_category     QM
_journal_coeditor_code     SI2260
_publ_contact_author_name     'Prof. Jin-Sheng Gao'
_publ_contact_author_address
;
College of Chemistry and Materials Science
Heilongjiang University
Harbin 150080
People's Republic of China;
Engineering Research Center of Pesticide of Heilongjiang Province,
Heilongjiang University,
Harbin 150080,
People's Republic of China
;
_publ_contact_author_email     hgf1000@163.com
_publ_contact_author_fax     '(86)451 8660 9151'
_publ_contact_author_phone     '(86)451 8660 9001'
_publ_section_title
;\
<i>catena</i>-Poly[[bis(nitrato-\k^2^<i>O</i>,<i>O</i>')cobalt(II)]-\m-4,4'-\
bis(pyrazol-1-ylmethyl)biphenyl-\k^2^<i>N</i>^2^:<i>N</i>^2'^]
;
loop_
    _publ_author_name
    _publ_author_footnote
    _publ_author_address
    'Gao, Jin-Sheng' .
;
College of Chemistry and Materials Science
Heilongjiang University
Harbin 150080
People's Republic of China
Engineering Research Center of Pesticide of Heilongjiang Province,
Heilongjiang University,
Harbin 150080,
People's Republic of China
;
    'Wang, Xue' .
;
College of Chemistry and Materials Science
Heilongjiang University
Harbin 150080
People's Republic of China
;
    'Ding, Zhi-Yong' .
;
Daqing New Century Industrial Co. Ltd
Daqing 163511,
People's Republic of China
;
    'Hou, Guang-Feng' .
;
Engineering Research Center of Pesticide of Heilongjiang Province,
Heilongjiang University,
Harbin 150080,
People's Republic of China
;
