# Supplementary material for: catena-Poly[[bis­(nitrato-κ2 O,O′)cobalt(II)]-μ-4,4′-bis­(pyrazol-1-ylmeth­yl)biphenyl-κ2 N 2:N 2′]
Source: Acta Crystallogr Sect E Struct Rep Online. 2010 May 29;66(Pt 6):m718. doi: 10.1107/S160053681001977X (PMC2979397; doi:10.1107/S160053681001977X)
Supplement: Supplementary file 2 [file e-66-0m718-Isup2.hkl]

# 
# h,k,l, Fc-squared, Fo-squared, sigma(Fo-squared) and status flag 
# 
data_I
_shelx_title ' wx-19 in C2/c' 
_shelx_refln_list_code          4 
_shelx_F_calc_maximum      336.82 
_exptl_crystal_F_000      1020.00 
_reflns_d_resolution_high  0.7704 
 
loop_ 
 _symmetry_equiv_pos_as_xyz 
 'x, y, z' 
 '-x, y, -z+1/2' 
 'x+1/2, y+1/2, z' 
 '-x+1/2, y+1/2, -z+1/2' 
 '-x, -y, -z' 
 'x, -y, z-1/2' 
 '-x+1/2, -y+1/2, -z' 
 'x+1/2, -y+1/2, z-1/2' 
 
_cell_length_a    14.1328 
_cell_length_b    13.6306 
_cell_length_c    10.8062 
_cell_angle_alpha  90.000 
_cell_angle_beta   96.211 
_cell_angle_gamma  90.000 
 
_shelx_F_squared_multiplier     1.000 
 
loop_ 
 _refln_index_h 
 _refln_index_k 
 _refln_index_l 
 _refln_F_squared_calc 
 _refln_F_squared_meas 
 _refln_F_squared_sigma 
 _refln_observed_status 
   4   0   0      895.46      891.88     29.96 o 
   6   0   0       25.39       18.31      5.01 o 
   8   0   0     2771.61     2625.35    100.68 o 
  10   0   0    19164.20    19517.82    522.43 o 
  12   0   0      266.69      320.69     44.18 o 
  14   0   0      181.70      155.19     20.04 o 
  16   0   0     2347.72     2249.63     44.53 o 
   3   1   0     6966.02     7023.69     66.06 o 
   5   1   0     6371.32     6048.29     62.57 o 
   7   1   0     4292.39     4179.86     43.54 o 
   9   1   0    16700.77    16903.88    202.98 o 
  11   1   0     6005.21     5928.03     68.87 o 
  13   1   0     1811.00     1827.48     43.73 o 
  15   1   0     1300.12     1320.54     29.56 o 
  17   1   0      563.27      697.25     64.57 o 
   0   2   0    66172.52    67915.28   3038.15 o 
   2   2   0     1697.85     1690.77     17.95 o 
   4   2   0    15637.00    15539.65    173.53 o 
   6   2   0    19765.63    19759.38    237.92 o 
   8   2   0     1121.16     1016.00     17.68 o 
  10   2   0     3894.71     3897.23     46.70 o 
  12   2   0        9.28       18.61      6.22 o 
  14   2   0      348.57      379.57     16.07 o 
  16   2   0      788.10      856.87     45.37 o 
  18   2   0      237.42      213.15     58.37 o 
   1   3   0     8758.07     9025.84    156.29 o 
   3   3   0     4429.73     4436.99     44.08 o 
   5   3   0    15188.63    14342.61    165.03 o 
   7   3   0     8015.60     8094.80    103.05 o 
   9   3   0     1032.45     1069.06     20.12 o 
  11   3   0      529.02      543.00     12.53 o 
  13   3   0     2092.81     2077.37     30.75 o 
  15   3   0      473.54      498.29     25.53 o 
  17   3   0      218.45      177.76     31.24 o 
   0   4   0     1758.19     1790.72     39.76 o 
   2   4   0       12.93       10.03      6.42 o 
   4   4   0     6098.53     6198.33     63.07 o 
   6   4   0     4231.07     4166.79     44.48 o 
   8   4   0      881.49      990.56     17.83 o 
  10   4   0     1529.68     1487.88     21.89 o 
  12   4   0       46.43       46.44      6.41 o 
  14   4   0      502.87      527.56     33.84 o 
  16   4   0       53.70       66.95     21.26 o 
   1   5   0     5799.51     5610.00     82.01 o 
   3   5   0     2915.15     3248.42     40.02 o 
   5   5   0     1534.01     1834.55     29.09 o 
   7   5   0      559.02      605.88     12.61 o 
   9   5   0      250.03      256.40     12.02 o 
  11   5   0      198.17      197.94      9.59 o 
  13   5   0      541.96      503.75     21.17 o 
  15   5   0      163.84      168.83     23.89 o 
  17   5   0       69.31       14.12     24.57 o 
   0   6   0      132.43      124.17     19.28 o 
   2   6   0       93.33      107.82     10.85 o 
   4   6   0      649.60      905.74     19.87 o 
   6   6   0      632.51      656.04     22.81 o 
   8   6   0      199.30      256.81     11.13 o 
  10   6   0       14.15        4.71      9.83 o 
  12   6   0      193.63      172.83     15.01 o 
  14   6   0       65.75       51.96     14.35 o 
  16   6   0       39.13       39.64     22.28 o 
   1   7   0        2.35       -3.25      8.19 o 
   3   7   0      342.71      415.99     16.09 o 
   5   7   0     2564.06     2856.13     40.60 o 
   7   7   0       78.08       68.84      8.28 o 
   9   7   0       98.99       95.74     10.80 o 
  11   7   0       94.89       75.81     14.55 o 
  13   7   0       82.47       61.31     11.34 o 
  15   7   0        1.26        5.19     18.92 o 
   0   8   0     2846.80     2790.10     81.54 o 
   2   8   0       74.58       74.25     11.30 o 
   4   8   0     1671.55     1915.82     35.51 o 
   6   8   0      130.81      204.86     17.49 o 
   8   8   0       66.03       87.70     10.59 o 
  10   8   0     1955.44     1757.19     29.73 o 
  12   8   0       12.93       24.40     10.67 o 
  14   8   0        3.82        1.75     25.43 o 
  16   8   0       33.58       51.03     24.62 o 
   1   9   0     3180.86     3212.52     76.28 o 
   3   9   0       24.63       25.73     11.33 o 
   5   9   0       58.17       96.42     16.07 o 
   7   9   0      153.24      149.36     13.29 o 
   9   9   0      203.13      247.11     14.91 o 
  11   9   0        1.96       -5.48     14.64 o 
  13   9   0       87.29       79.47     15.45 o 
  15   9   0      123.10       95.33     28.44 o 
   0  10   0      754.65      788.11     65.07 o 
   2  10   0       62.21       69.39     16.22 o 
   4  10   0       58.35       69.29     13.84 o 
   6  10   0        9.27        1.19     10.86 o 
   8  10   0      577.53      522.84     44.14 o 
  10  10   0      605.27      537.67     55.27 o 
  12  10   0      361.69      378.49     36.99 o 
  14  10   0       14.64       51.92     29.44 o 
   1  11   0     2988.66     3034.89     66.95 o 
   3  11   0       74.56       88.39     16.76 o 
   5  11   0       11.11        3.83     11.42 o 
   7  11   0      172.79      169.37     17.89 o 
   9  11   0      127.45      142.24     16.10 o 
  11  11   0       30.94       30.77     14.75 o 
  13  11   0        1.86        3.65     23.49 o 
   0  12   0      187.68      174.92     31.24 o 
   2  12   0        6.10        2.07     13.97 o 
   4  12   0     1520.25     1616.92     45.38 o 
   6  12   0      568.58      576.75     27.19 o 
   8  12   0     1196.46     1097.38     42.84 o 
  10  12   0      354.98      308.56     23.78 o 
  12  12   0      653.46      716.11    176.11 o 
   1  13   0      978.70      941.44     45.44 o 
   3  13   0      384.77      417.68     35.60 o 
   5  13   0     2468.32     2529.76     90.15 o 
   7  13   0      418.60      409.11     28.01 o 
   9  13   0      180.65      171.56     30.28 o 
  11  13   0      167.06      131.85     20.44 o 
   0  14   0      103.21       64.19     32.63 o 
   2  14   0      569.25      654.66     39.91 o 
   4  14   0     1844.79     1874.79     55.59 o 
   6  14   0     1003.71     1017.34     45.07 o 
   8  14   0      387.14      464.59     34.62 o 
  10  14   0      144.15      101.10     30.33 o 
   1  15   0     1204.96     1166.25     50.39 o 
   3  15   0      992.58     1111.70     49.52 o 
   5  15   0      704.88      672.40     65.31 o 
   7  15   0      142.22      128.21     24.53 o 
   9  15   0      174.24      166.40     29.63 o 
   0  16   0      210.62      303.13     40.25 o 
   2  16   0     1321.74     1367.85     57.91 o 
   4  16   0      123.61      140.83     26.07 o 
   6  16   0      125.31       99.65     29.31 o 
   1  17   0      169.40      157.75     27.85 o 
   3  17   0      350.53      410.51     39.64 o 
   5  17   0      245.44      292.90     55.45 o 
 -17   1   1       16.13       16.98     12.89 o 
 -15   1   1       41.62       48.99     10.03 o 
 -13   1   1       63.40       85.72     10.58 o 
 -11   1   1      186.41      213.66     13.47 o 
  -9   1   1      821.28      820.62     24.22 o 
  -7   1   1     1707.52     1750.01     29.67 o 
  -5   1   1     2519.95     2593.86     34.49 o 
  -3   1   1     2434.78     2476.26     25.40 o 
   3   1   1    22503.79    22548.88    339.53 o 
   5   1   1      497.03      470.10     10.16 o 
   7   1   1        6.04        9.22      7.03 o 
   9   1   1     1009.42     1126.39     21.95 o 
  11   1   1       13.58       18.44      6.51 o 
  13   1   1     2388.60     2455.89     46.53 o 
  15   1   1       38.76       26.37     13.27 o 
  17   1   1      135.33      152.82     42.16 o 
 -18   2   1       97.01       81.94     74.44 o 
 -16   2   1      178.32      113.29     17.00 o 
 -14   2   1      763.45      827.15     46.41 o 
 -12   2   1     2293.45     2474.84     37.08 o 
 -10   2   1     1709.93     1683.13     22.61 o 
  -8   2   1      343.00      396.44     11.56 o 
  -6   2   1     1467.82     1540.07     18.81 o 
  -4   2   1     3736.17     3721.49     37.32 o 
  -2   2   1     2699.73     2589.10     27.02 o 
   0   2   1       21.63       20.48      4.87 o 
   2   2   1    40024.57    41627.85    616.55 o 
   4   2   1     6414.65     6164.35     97.39 o 
   6   2   1     1327.51     1279.21     26.10 o 
   8   2   1     1122.13     1092.92     18.20 o 
  10   2   1     1556.55     1572.29     26.48 o 
  12   2   1      687.81      699.21     26.31 o 
  14   2   1      238.50      188.14     24.29 o 
  16   2   1       85.98       83.52     19.01 o 
 -17   3   1       51.23       43.47     27.70 o 
 -15   3   1     1341.63     1293.14     51.43 o 
 -13   3   1      549.89      578.11     15.16 o 
 -11   3   1      113.19      126.14     10.68 o 
  -9   3   1      341.90      306.87     15.33 o 
  -7   3   1      537.88      490.80     17.65 o 
  -5   3   1    11793.09    12422.79    135.83 o 
  -3   3   1    43708.81    44714.34    782.33 o 
  -1   3   1     1670.67     1620.99     39.04 o 
   1   3   1      543.75      500.61     12.81 o 
   3   3   1     5220.61     5302.14     49.36 o 
   5   3   1    10203.57    10606.58    104.85 o 
   7   3   1     5061.68     4988.67     46.69 o 
   9   3   1        8.66        6.27      3.99 o 
  11   3   1      110.22      106.05      7.12 o 
  13   3   1     5664.24     5699.71    104.64 o 
  15   3   1      546.98      587.26     38.81 o 
  17   3   1      263.32      356.41    114.34 o 
 -16   4   1       33.74       33.08     24.19 o 
 -14   4   1     1663.70     1627.59     45.90 o 
 -12   4   1     1369.05     1395.46     28.60 o 
 -10   4   1      341.53      363.21     13.83 o 
  -8   4   1      517.87      589.85     26.22 o 
  -6   4   1     6784.40     6733.10     78.92 o 
  -4   4   1    18800.88    18624.26    252.39 o 
  -2   4   1     2263.37     1986.03     31.51 o 
   0   4   1     1057.96     1054.14     22.32 o 
   2   4   1       26.49       45.98      5.93 o 
   4   4   1     8570.67     9043.47     99.46 o 
   6   4   1     9829.27    10143.39    107.86 o 
   8   4   1     7080.09     7015.68     73.43 o 
  10   4   1     3414.35     3321.86     45.37 o 
  12   4   1     1019.66     1007.66     54.21 o 
  14   4   1      272.84      316.50     67.17 o 
  16   4   1      499.94      493.31     37.87 o 
 -17   5   1      162.66      147.81     43.18 o 
 -15   5   1      938.30      900.30     26.86 o 
 -13   5   1      542.63      586.47     20.40 o 
 -11   5   1       91.16       87.51     11.77 o 
  -9   5   1     1535.49     1562.55     37.54 o 
  -7   5   1     3679.14     3531.16     43.36 o 
  -5   5   1    13935.93    14612.53    194.56 o 
  -3   5   1     9962.60     9863.64    130.89 o 
  -1   5   1      446.98      396.09     26.36 o 
   1   5   1      124.84      139.60     11.44 o 
   3   5   1    14438.03    15077.49    185.99 o 
   5   5   1     3775.12     3505.87     41.43 o 
   7   5   1     5490.08     5609.81     58.86 o 
   9   5   1      305.79      264.54     28.50 o 
  11   5   1      508.90      513.54     23.05 o 
  13   5   1     3678.93     3632.67     81.35 o 
  15   5   1      593.95      560.05     37.50 o 
  17   5   1      205.45      194.29     45.92 o 
 -16   6   1      472.67      559.40     32.61 o 
 -14   6   1      373.05      349.94     22.88 o 
 -12   6   1     1088.89     1094.26     27.39 o 
 -10   6   1      476.50      450.99     17.84 o 
  -8   6   1     6826.71     6717.21     88.39 o 
  -6   6   1     1613.49     1362.35     25.28 o 
  -4   6   1     2499.45     2355.39     37.33 o 
  -2   6   1     1478.74     1253.41     48.01 o 
   0   6   1     3363.41     3307.85     48.31 o 
   2   6   1     6139.60     6026.21    122.35 o 
   4   6   1     6428.20     6154.38     67.34 o 
   6   6   1      853.42      912.34     16.58 o 
   8   6   1     3237.03     3233.16     48.67 o 
  10   6   1      258.18      178.67     17.79 o 
  12   6   1     3306.09     3366.89     97.22 o 
  14   6   1      400.78      425.84     38.23 o 
  16   6   1      492.95      496.17     34.49 o 
 -15   7   1      247.29      191.24     67.17 o 
 -13   7   1     1201.63     1164.90     28.93 o 
 -11   7   1     1612.76     1601.44     35.70 o 
  -9   7   1     1249.16     1371.13     38.66 o 
  -7   7   1     2547.43     2480.80     38.31 o 
  -5   7   1      659.30      628.53     25.08 o 
  -3   7   1      949.48     1011.45     23.46 o 
  -1   7   1     3942.64     3705.39     60.97 o 
   1   7   1     3514.67     3241.00     62.89 o 
   3   7   1    10991.32    11711.81    165.26 o 
   5   7   1      158.69      118.21     13.31 o 
   7   7   1     1701.43     1628.73     28.59 o 
   9   7   1     1611.21     1592.14     25.19 o 
  11   7   1      488.80      449.78     26.94 o 
  13   7   1      693.10      671.00     42.10 o 
  15   7   1       34.41       14.42     21.05 o 
 -16   8   1      410.15      463.52    102.31 o 
 -14   8   1      999.49      925.71     31.21 o 
 -12   8   1      335.10      327.51     19.68 o 
 -10   8   1     1632.03     1617.92     35.44 o 
  -8   8   1      524.11      519.86     25.51 o 
  -6   8   1      210.58      234.54     17.57 o 
  -4   8   1     1826.56     1886.81     37.15 o 
  -2   8   1     6642.14     6618.59    130.55 o 
   0   8   1     3342.35     3185.46     58.14 o 
   2   8   1     1537.45     1550.85     37.16 o 
   4   8   1      622.31      580.27     18.03 o 
   6   8   1     1323.42     1214.86     33.29 o 
   8   8   1      713.33      699.12     22.35 o 
  10   8   1      143.44      126.39     14.41 o 
  12   8   1      957.67      845.61     40.36 o 
  14   8   1      923.25      966.13     43.93 o 
  16   8   1      202.42      200.60     43.76 o 
 -15   9   1      200.67      190.42     49.81 o 
 -13   9   1      461.30      554.76     61.38 o 
 -11   9   1     3050.84     2900.21     68.64 o 
  -9   9   1      407.11      455.94     22.09 o 
  -7   9   1      620.36      632.66     29.47 o 
  -5   9   1     1718.18     1902.79     47.80 o 
  -3   9   1      131.49      131.47     15.24 o 
  -1   9   1     4571.63     4368.13     75.35 o 
   1   9   1     1374.28     1374.57     32.54 o 
   3   9   1      860.81      927.49     28.74 o 
   5   9   1     3227.57     3201.06     53.62 o 
   7   9   1      150.03      193.75     20.61 o 
   9   9   1     2933.92     2827.19     55.98 o 
  11   9   1      132.09      121.89     18.72 o 
  13   9   1        4.88       33.18     19.10 o 
  15   9   1       99.88      186.02     59.03 o 
 -14  10   1      547.81      605.59     67.76 o 
 -12  10   1       78.00       45.96     22.40 o 
 -10  10   1     1531.25     1454.90     36.76 o 
  -8  10   1      315.94      331.36     27.22 o 
  -6  10   1     1945.07     2002.85     63.36 o 
  -4  10   1     1596.37     1671.53     43.42 o 
  -2  10   1      885.93      893.50     48.08 o 
   0  10   1      509.97      524.76     25.48 o 
   2  10   1      602.36      640.09     24.03 o 
   4  10   1      955.85      873.23     27.70 o 
   6  10   1     1471.32     1436.62     41.06 o 
   8  10   1      101.51      111.97     15.06 o 
  10  10   1      254.30      268.18     17.91 o 
  12  10   1      326.24      364.16     43.55 o 
  14  10   1     1029.07      910.48    216.98 o 
 -13  11   1       13.15        5.71     22.88 o 
 -11  11   1      786.50      708.12     37.58 o 
  -9  11   1      133.35      126.98     23.43 o 
  -7  11   1     1410.93     1414.42     40.80 o 
  -5  11   1      913.50     1015.18     33.82 o 
  -3  11   1        6.08        1.83     15.03 o 
  -1  11   1     4039.92     3983.75     81.67 o 
   1  11   1      156.92      185.20     17.92 o 
   3  11   1      191.87      257.11     29.04 o 
   5  11   1      663.73      664.10     25.73 o 
   7  11   1       23.42       31.82     13.74 o 
   9  11   1     2681.32     2489.15     55.19 o 
  11  11   1      150.74      115.90     16.15 o 
  13  11   1       10.18       16.17     46.98 o 
 -12  12   1       18.62       39.77     16.12 o 
 -10  12   1      252.95      220.14     23.94 o 
  -8  12   1      337.68      343.28     24.38 o 
  -6  12   1      401.46      421.84     29.06 o 
  -4  12   1      286.08      337.41     36.85 o 
  -2  12   1      148.42      141.45     18.85 o 
   0  12   1      520.26      595.06     29.68 o 
   2  12   1      143.92      157.00     18.66 o 
   4  12   1      106.23      104.46     22.66 o 
   6  12   1       46.97       35.75     15.00 o 
   8  12   1     1328.72     1367.00     51.15 o 
  10  12   1      347.35      397.65     54.17 o 
  12  12   1      207.23      222.94     42.30 o 
 -11  13   1      318.32      321.48     37.34 o 
  -9  13   1       14.92       29.92     15.87 o 
  -7  13   1       14.99       28.35     15.75 o 
  -5  13   1        0.46       -9.10     15.07 o 
  -3  13   1       68.36       76.75     19.91 o 
  -1  13   1     4550.59     4350.81    105.97 o 
   1  13   1      107.06      134.02     22.63 o 
   3  13   1       10.39       29.50     15.38 o 
   5  13   1        3.59       24.22     20.63 o 
   7  13   1        7.40        6.77     14.91 o 
   9  13   1      620.65      588.76     33.99 o 
  11  13   1       10.64      -17.64     25.85 o 
 -10  14   1      281.15      353.14     33.28 o 
  -8  14   1        0.56        0.64     16.84 o 
  -6  14   1       56.18       56.17     21.60 o 
  -4  14   1      135.35      163.71     25.81 o 
  -2  14   1      507.32      570.64     33.35 o 
   0  14   1      660.66      645.85     37.43 o 
   2  14   1       17.68       26.98     21.53 o 
   4  14   1      185.95      218.16     24.41 o 
   6  14   1        6.69       28.27     19.93 o 
   8  14   1       72.83       67.82     21.23 o 
  10  14   1      172.75      176.89     24.97 o 
  -9  15   1       30.18       46.81     25.54 o 
  -7  15   1       57.49       43.37     19.50 o 
  -5  15   1       21.24       43.93     22.48 o 
  -3  15   1      179.33      164.04     27.32 o 
  -1  15   1      259.88      252.96     35.75 o 
   1  15   1       18.58        1.09     16.65 o 
   3  15   1        4.57        8.99     24.50 o 
   5  15   1      105.02       86.07     23.62 o 
   7  15   1      364.04      280.94     37.91 o 
   9  15   1       36.62       18.45     19.88 o 
  -6  16   1        1.06        0.59     18.28 o 
  -4  16   1       66.66       70.07     23.07 o 
  -2  16   1      155.99      134.43     24.69 o 
   0  16   1      232.98      249.89     28.37 o 
   2  16   1      226.13      241.36     29.57 o 
   4  16   1       21.78       47.04     24.94 o 
   6  16   1        1.04       29.22     24.71 o 
  -5  17   1       20.09       47.23     38.56 o 
  -3  17   1        6.64      -11.75     19.68 o 
  -1  17   1      238.51      202.54     40.54 o 
   1  17   1      632.95      672.78     43.71 o 
   3  17   1       32.45       27.88     22.85 o 
 -18   0   2      299.64      345.43     56.23 o 
 -16   0   2      163.17      158.63     21.84 o 
 -14   0   2     1256.35     1249.98     43.69 o 
 -12   0   2     1121.64     1157.87     69.62 o 
 -10   0   2     3444.74     3350.64     77.00 o 
  -8   0   2     9741.10     9650.28    178.53 o 
  -6   0   2     3737.74     3558.08     76.85 o 
  -4   0   2     2272.92     2260.51     28.30 o 
  -2   0   2    22427.65    21969.17    563.93 o 
   0   0   2    25127.39    25550.37    746.55 o 
   2   0   2     1437.80     1273.87     25.97 o 
   4   0   2    15299.89    15235.33    257.21 o 
   6   0   2     3843.21     5010.48     59.31 o 
   8   0   2     8056.16     8277.72    118.35 o 
  10   0   2     4273.60     4433.05     82.13 o 
  12   0   2      192.07      204.85     11.07 o 
  14   0   2       56.52       51.32      8.10 o 
  16   0   2      662.52      655.51     75.51 o 
 -17   1   2      627.24      660.34     24.18 o 
 -15   1   2     1731.29     1859.73     48.28 o 
 -13   1   2       91.52       99.10     13.81 o 
 -11   1   2     2929.73     2932.67     48.90 o 
  -9   1   2     4564.32     4681.89     58.52 o 
  -7   1   2     2444.61     2197.61     22.67 o 
  -5   1   2      684.46      691.73     16.25 o 
  -3   1   2    36621.16    39185.64    720.59 o 
  -1   1   2     7693.66     6978.04     71.10 o 
   1   1   2    16436.42    16474.10    192.87 o 
   3   1   2     9991.96     9283.62    164.97 o 
   5   1   2     5055.49     5292.81     68.45 o 
   7   1   2     6569.96     6570.89     89.99 o 
   9   1   2     7150.06     7277.10     99.78 o 
  11   1   2     2431.92     2350.47     40.74 o 
  13   1   2      164.21      187.31     20.01 o 
  15   1   2     1018.91      972.80     68.18 o 
  17   1   2      408.72      439.22     49.60 o 
 -18   2   2      242.51      220.57     34.99 o 
 -16   2   2      130.98      125.90     20.24 o 
 -14   2   2      121.63      136.49     16.16 o 
 -12   2   2     2933.76     2990.83     49.39 o 
 -10   2   2      445.97      472.06     23.03 o 
  -8   2   2      666.13      693.94     18.51 o 
  -6   2   2     4089.57     4182.30     51.03 o 
  -4   2   2      248.55      226.73      7.51 o 
  -2   2   2   113449.52   125134.07   3718.47 o 
   0   2   2     4224.50     4164.02     40.89 o 
   2   2   2     1622.40     1615.20     38.12 o 
   4   2   2     1982.05     1949.75     30.82 o 
   6   2   2     1176.27     1481.95     29.32 o 
   8   2   2     8643.13     8636.20    133.30 o 
  10   2   2     1240.10     1327.13     24.60 o 
  12   2   2     1176.11     1234.46     35.82 o 
  14   2   2      804.30      907.21     40.72 o 
  16   2   2      318.93      408.48     84.08 o 
 -17   3   2      317.59      287.20     32.56 o 
 -15   3   2     1338.86     1250.81     37.93 o 
 -13   3   2      607.94      623.75     22.10 o 
 -11   3   2     3637.33     3611.90     43.46 o 
  -9   3   2       98.21      103.33      8.76 o 
  -7   3   2      690.14      618.62     17.32 o 
  -5   3   2     5031.27     4707.35     49.73 o 
  -3   3   2    19931.16    19102.53    252.13 o 
  -1   3   2     8009.49     7793.96     86.16 o 
   1   3   2      562.87      646.92     12.13 o 
   3   3   2      646.84      687.29     26.28 o 
   5   3   2     4775.77     4658.82     70.44 o 
   7   3   2     3841.30     3746.60     54.64 o 
   9   3   2     3784.52     3664.49     60.42 o 
  11   3   2     1759.49     1806.97     38.18 o 
  13   3   2     3116.30     3140.29     67.27 o 
  15   3   2      667.50      753.44     78.62 o 
  17   3   2      290.77      206.72    100.68 o 
 -16   4   2      151.22      128.21     13.83 o 
 -14   4   2      385.43      404.06     19.54 o 
 -12   4   2      613.81      600.53     20.55 o 
 -10   4   2       22.41       15.60      7.49 o 
  -8   4   2      560.26      517.54     17.54 o 
  -6   4   2    12433.44    13131.46    153.34 o 
  -4   4   2     6852.33     6542.22     80.16 o 
  -2   4   2    19921.59    20505.89    317.40 o 
   0   4   2      421.75      396.75     13.70 o 
   2   4   2     6637.72     7003.65     87.37 o 
   4   4   2     6734.69     6666.22     68.62 o 
   6   4   2     5295.89     5073.06     47.53 o 
   8   4   2     1706.92     1614.90     33.45 o 
  10   4   2      232.45      208.10     19.39 o 
  12   4   2      331.62      369.43     28.17 o 
  14   4   2     1137.46     1196.79     36.21 o 
  16   4   2      136.93      109.68     25.69 o 
 -17   5   2       34.12      -19.36     25.36 o 
 -15   5   2      447.97      471.10     22.01 o 
 -13   5   2      161.39      211.89     21.61 o 
 -11   5   2     1289.85     1336.33     29.78 o 
  -9   5   2     1484.54     1443.79     39.95 o 
  -7   5   2      691.51      604.13     23.88 o 
  -5   5   2     4150.73     4200.11     97.54 o 
  -3   5   2     2815.60     2602.83     57.30 o 
  -1   5   2       52.67       45.60      8.69 o 
   1   5   2       46.38       44.46      8.64 o 
   3   5   2     1126.50      871.62     25.47 o 
   5   5   2     8700.42     8924.32    102.65 o 
   7   5   2      123.32      157.55     15.12 o 
   9   5   2     1329.76     1248.17     31.36 o 
  11   5   2     1519.93     1498.83     41.21 o 
  13   5   2      591.33      593.27     40.37 o 
  15   5   2      274.23      337.29     42.72 o 
  17   5   2       58.65       82.47     51.41 o 
 -16   6   2       99.90       83.92     25.18 o 
 -14   6   2      251.23      273.27     16.87 o 
 -12   6   2       30.41       32.77      9.71 o 
 -10   6   2      360.54      371.92     20.59 o 
  -8   6   2     2659.78     2594.92     40.88 o 
  -6   6   2      772.06      970.00     29.27 o 
  -4   6   2       31.58       38.80      8.73 o 
  -2   6   2      897.90      864.57     25.38 o 
   0   6   2     3932.48     4060.65     87.92 o 
   2   6   2    19892.77    21713.47    322.98 o 
   4   6   2      920.11      890.58     23.27 o 
   6   6   2      147.36      161.13     10.44 o 
   8   6   2      188.99      179.73      8.29 o 
  10   6   2      788.16      827.40     32.51 o 
  12   6   2      155.87      116.45     23.17 o 
  14   6   2       82.74       60.90     19.27 o 
  16   6   2        0.27       18.80     19.38 o 
 -15   7   2        5.94       15.10     11.54 o 
 -13   7   2      251.89      231.46     17.49 o 
 -11   7   2       62.93       83.64     14.61 o 
  -9   7   2      937.68      923.77     33.84 o 
  -7   7   2        6.55       24.74     11.14 o 
  -5   7   2      888.03      843.61     25.96 o 
  -3   7   2      117.03      128.39     12.87 o 
  -1   7   2      552.54      552.13     19.26 o 
   1   7   2       16.02       44.72     19.09 o 
   3   7   2      388.89      363.20     16.96 o 
   5   7   2      911.48      944.02     29.44 o 
   7   7   2       12.98       45.69     17.45 o 
   9   7   2      257.26      265.77     18.05 o 
  11   7   2      900.94      897.74     41.51 o 
  13   7   2       17.58       11.70     16.59 o 
  15   7   2        5.15        5.69     25.15 o 
 -16   8   2       26.12       23.63     28.71 o 
 -14   8   2       19.01       34.02     15.19 o 
 -12   8   2       71.54       46.94     18.01 o 
 -10   8   2     1507.67     1422.25     56.73 o 
  -8   8   2      158.72      134.00     14.51 o 
  -6   8   2        3.56       -0.98      8.76 o 
  -4   8   2      646.81      678.69     24.40 o 
  -2   8   2      264.93      349.61     31.59 o 
   0   8   2     1795.43     1830.73     34.96 o 
   2   8   2     1217.74     1560.63     31.93 o 
   4   8   2      229.39      262.11     18.69 o 
   6   8   2      289.93      332.43     16.46 o 
   8   8   2       17.41        6.80      6.14 o 
  10   8   2     3527.36     3348.00     51.31 o 
  12   8   2      345.28      380.91     31.86 o 
  14   8   2      284.95      243.26     31.08 o 
 -15   9   2        3.40      -18.98     34.27 o 
 -13   9   2       25.22       17.92     19.79 o 
 -11   9   2      803.98      769.53     37.98 o 
  -9   9   2     1029.33      997.01     43.40 o 
  -7   9   2      482.09      513.85     28.92 o 
  -5   9   2       13.67        9.44     12.23 o 
  -3   9   2        8.48       12.38     13.28 o 
  -1   9   2     4197.33     4267.35     86.26 o 
   1   9   2     5138.40     5345.59     79.83 o 
   3   9   2      678.78      675.12     26.53 o 
   5   9   2       41.73       45.19     11.85 o 
   7   9   2       11.71       -2.97      8.79 o 
   9   9   2      858.09      807.77     23.57 o 
  11   9   2      128.17      109.27     22.49 o 
  13   9   2       12.53       17.56     21.95 o 
  15   9   2        4.48       32.50     26.58 o 
 -14  10   2       91.76       54.97     20.70 o 
 -12  10   2      671.09      616.66     82.24 o 
 -10  10   2     1541.49     1491.82     47.00 o 
  -8  10   2     1670.03     1750.89     43.89 o 
  -6  10   2      328.65      324.08     26.77 o 
  -4  10   2      918.10      991.55     34.39 o 
  -2  10   2       61.55       78.54     16.23 o 
   0  10   2     5380.27     5338.16     88.85 o 
   2  10   2     1529.70     1459.43     36.50 o 
   4  10   2      894.58      950.42     29.92 o 
   6  10   2      224.79      197.17     17.61 o 
   8  10   2     2457.32     2399.65     51.01 o 
  10  10   2     1698.21     1667.24     35.55 o 
  12  10   2        6.79       15.76     19.81 o 
  14  10   2       21.97       28.98     26.92 o 
 -13  11   2       36.62       37.47     21.70 o 
 -11  11   2      176.79      258.06     46.00 o 
  -9  11   2      456.74      507.65     26.30 o 
  -7  11   2     1989.71     1954.85     50.47 o 
  -5  11   2     1738.29     1777.57     49.03 o 
  -3  11   2     2330.95     2476.83     72.31 o 
  -1  11   2     3229.88     3200.44     69.09 o 
   1  11   2      125.44      138.03     16.68 o 
   3  11   2     2170.72     2091.68     46.24 o 
   5  11   2      129.62      141.31     17.21 o 
   7  11   2      560.42      572.68     24.28 o 
   9  11   2      427.00      421.78     25.25 o 
  11  11   2      435.18      475.09     68.29 o 
  13  11   2      118.30       41.18     35.08 o 
 -12  12   2      253.76      197.05     24.45 o 
 -10  12   2      120.01       95.48     20.45 o 
  -8  12   2      268.45      313.05     32.27 o 
  -6  12   2     1576.96     1557.20     47.06 o 
  -4  12   2     1555.76     1580.55     51.43 o 
  -2  12   2       41.96       43.03     17.81 o 
   0  12   2      904.66      907.68     35.22 o 
   2  12   2      438.77      479.90     25.50 o 
   4  12   2     1658.83     1585.05     45.64 o 
   6  12   2     1545.78     1574.46     57.31 o 
   8  12   2      849.36      768.69     32.70 o 
  10  12   2      237.28      219.86     24.29 o 
  12  12   2      351.11      243.00     46.20 o 
 -11  13   2      216.54      194.37     28.73 o 
  -9  13   2       57.81       56.33     18.64 o 
  -7  13   2      202.09      260.29     35.03 o 
  -5  13   2     1775.28     1815.24     51.77 o 
  -3  13   2     3421.84     3513.31     89.49 o 
  -1  13   2     2013.85     2071.24     57.42 o 
   1  13   2       79.92      102.38     24.42 o 
   3  13   2      441.04      505.63     76.09 o 
   5  13   2      503.30      525.64     29.83 o 
   7  13   2      124.39      184.56     23.44 o 
   9  13   2      154.16      125.25     22.65 o 
  11  13   2      375.93      275.06     61.36 o 
 -10  14   2      440.41      517.10     51.95 o 
  -8  14   2       25.25        1.52     16.10 o 
  -6  14   2      264.42      271.64     47.06 o 
  -4  14   2      873.32      953.62     57.39 o 
  -2  14   2       34.47       37.60     16.45 o 
   0  14   2      258.84      248.75     25.33 o 
   2  14   2      642.08      700.64     76.09 o 
   4  14   2      609.14      623.35     37.59 o 
   6  14   2     1248.06     1254.43     53.00 o 
   8  14   2       52.27       42.03     17.19 o 
  10  14   2      213.99      241.35     51.78 o 
  -9  15   2      135.49      124.98     28.57 o 
  -7  15   2      560.90      511.63     45.69 o 
  -5  15   2       12.13       33.99     19.33 o 
  -3  15   2      481.23      486.74     65.50 o 
  -1  15   2      225.92      249.99     27.25 o 
   1  15   2      426.70      535.83     36.47 o 
   3  15   2      801.00      867.98     45.08 o 
   5  15   2      292.27      275.76     32.95 o 
   7  15   2      285.43      304.04     29.97 o 
   9  15   2      125.36      114.95     59.98 o 
  -6  16   2      223.41      162.92     28.91 o 
  -4  16   2      177.55       98.09     28.21 o 
  -2  16   2       20.65       24.29     22.07 o 
   0  16   2       48.57       47.96     24.62 o 
   2  16   2      637.59      755.92     62.10 o 
   4  16   2      295.34      366.22     34.42 o 
   6  16   2      480.41      444.38     44.08 o 
  -3  17   2       61.06       93.22     24.92 o 
  -1  17   2       60.44       30.12     21.02 o 
   1  17   2      261.27      216.65     47.47 o 
   3  17   2      415.02      407.33     51.12 o 
 -17   1   3        8.65       -8.72     12.35 o 
 -15   1   3        5.43       -3.25      8.80 o 
 -13   1   3       52.97       37.31     10.09 o 
 -11   1   3      133.34      172.92     12.40 o 
  -9   1   3      138.61      126.43      9.23 o 
  -7   1   3     1564.86     1585.03     21.83 o 
  -5   1   3      804.59      772.60     17.60 o 
  -3   1   3      906.15      952.33     20.45 o 
  -1   1   3    12189.01    11721.65    213.54 o 
   1   1   3     1990.87     2130.88     47.07 o 
   3   1   3      447.31      424.62     12.81 o 
   5   1   3        4.41        3.03      4.10 o 
   7   1   3      309.63      294.15     13.29 o 
   9   1   3       71.17       55.61     11.67 o 
  11   1   3       82.61       72.97     13.06 o 
  13   1   3      114.65      109.31     19.80 o 
  15   1   3      278.82      261.92     40.14 o 
 -18   2   3       11.02       -3.60     23.19 o 
 -16   2   3        1.34        4.27     10.44 o 
 -14   2   3      188.79      178.64     16.95 o 
 -12   2   3       46.98       50.67     11.61 o 
 -10   2   3      144.88      164.13     14.54 o 
  -8   2   3      166.54      187.29     18.60 o 
  -6   2   3      722.59      787.20     13.12 o 
  -4   2   3     1223.35     1224.48     17.17 o 
  -2   2   3     5077.41     4718.00     59.91 o 
   0   2   3     4830.97     4754.55     42.19 o 
   2   2   3      109.42      109.46      7.53 o 
   4   2   3        2.43        8.59      2.51 o 
   6   2   3     2405.73     2492.21     44.23 o 
   8   2   3      482.25      440.37     20.79 o 
  10   2   3      448.48      432.50     40.47 o 
  12   2   3       10.61       14.60     12.49 o 
  14   2   3       42.40       27.70     16.67 o 
  16   2   3        3.36       10.41     32.51 o 
 -17   3   3        5.53       15.08     12.04 o 
 -15   3   3      162.05      154.55     14.11 o 
 -13   3   3        2.04        2.30      8.22 o 
 -11   3   3      148.93      160.72     11.44 o 
  -9   3   3      317.43      317.82     17.97 o 
  -7   3   3     1234.09     1187.65     21.10 o 
  -5   3   3     6489.94     6519.40     74.37 o 
  -3   3   3       41.12       44.80      9.67 o 
  -1   3   3    22651.76    23290.86    331.83 o 
   1   3   3     6300.09     6186.92     61.95 o 
   3   3   3      199.78      177.22      8.82 o 
   5   3   3     1843.71     1771.12     42.42 o 
   7   3   3      275.08      367.51     35.31 o 
   9   3   3      581.07      579.33     22.23 o 
  11   3   3     2767.38     2690.34     55.36 o 
  13   3   3      791.34      809.50     36.56 o 
  15   3   3       33.54       41.98     24.80 o 
 -16   4   3      253.86      265.02     23.07 o 
 -14   4   3     2025.33     1977.19     40.41 o 
 -12   4   3      120.93      120.58      9.95 o 
 -10   4   3      134.01      139.50     13.76 o 
  -8   4   3      181.02      177.75     13.07 o 
  -6   4   3      362.97      455.01     19.26 o 
  -4   4   3     3586.80     3493.53     42.24 o 
  -2   4   3     1233.56     1259.97     19.30 o 
   0   4   3     1725.95     1606.88     19.54 o 
   2   4   3     4394.56     4270.56     45.29 o 
   4   4   3     1185.07     1164.49     14.87 o 
   6   4   3     3546.10     3594.04     52.34 o 
   8   4   3       14.64       25.36     11.03 o 
  10   4   3        8.37       -5.46     11.92 o 
  12   4   3      572.83      595.31     28.33 o 
  14   4   3      857.25      942.43     34.99 o 
  16   4   3      711.82      757.20    147.01 o 
 -17   5   3      245.65      159.89     34.62 o 
 -15   5   3     1020.15     1001.87     32.44 o 
 -13   5   3     1081.69     1087.03     24.91 o 
 -11   5   3        6.25       19.80      9.81 o 
  -9   5   3      458.62      489.92     19.29 o 
  -7   5   3      460.37      495.03     19.35 o 
  -5   5   3    16136.27    17077.65    252.61 o 
  -3   5   3     5400.28     5305.42     81.91 o 
  -1   5   3      248.79      164.76     11.71 o 
   1   5   3     4829.52     4958.10     53.69 o 
   3   5   3     3814.04     3899.11     42.24 o 
   5   5   3     1970.12     1886.91     29.46 o 
   7   5   3     3158.80     3109.27     56.16 o 
   9   5   3      252.67      281.75     17.90 o 
  11   5   3     5642.77     5501.51    105.81 o 
  13   5   3      743.28      800.90     36.63 o 
  15   5   3      943.98      899.12     46.42 o 
 -16   6   3      570.47      563.67     24.35 o 
 -14   6   3      860.38      822.41     25.62 o 
 -12   6   3     1397.40     1355.89     77.72 o 
 -10   6   3      149.71      178.19     22.96 o 
  -8   6   3     1987.10     2048.78     38.44 o 
  -6   6   3     2727.84     2554.88     43.97 o 
  -4   6   3    10282.17    10432.87    170.05 o 
  -2   6   3     6503.73     6712.13    100.89 o 
   0   6   3     1034.27      952.03     22.90 o 
   2   6   3     6550.09     6407.38     75.34 o 
   4   6   3     3175.69     3171.24     41.59 o 
   6   6   3     4065.59     3936.76     50.80 o 
   8   6   3     4873.82     4669.21     86.14 o 
  10   6   3     1311.27     1318.06     40.75 o 
  12   6   3     2417.99     2320.49     68.75 o 
  14   6   3      468.54      492.71     47.97 o 
  16   6   3      686.32      790.79     72.35 o 
 -15   7   3      281.09      274.52     21.40 o 
 -13   7   3      814.06      833.86     34.58 o 
 -11   7   3      939.20      979.04     38.11 o 
  -9   7   3     3790.24     3748.56     64.00 o 
  -7   7   3     4173.31     4349.80     77.02 o 
  -5   7   3     1422.03     1365.33     36.29 o 
  -3   7   3     5146.49     5312.81     89.20 o 
  -1   7   3     4587.47     4538.63     63.25 o 
   1   7   3     9842.48     9916.51    145.79 o 
   3   7   3     9968.22     9919.87    175.57 o 
   5   7   3     2388.85     2394.16     34.89 o 
   7   7   3     7790.81     7823.71     92.75 o 
   9   7   3      333.09      341.86     24.99 o 
  11   7   3     2641.71     2444.98     63.37 o 
  13   7   3      889.59      799.52     59.84 o 
  15   7   3      447.26      540.15     36.91 o 
 -16   8   3      126.66      114.28     38.20 o 
 -14   8   3        6.82       16.48     16.22 o 
 -12   8   3     1088.25     1034.91     43.67 o 
 -10   8   3     2639.13     2577.22     51.45 o 
  -8   8   3     4172.80     3997.94     65.88 o 
  -6   8   3     5467.81     5362.96     81.73 o 
  -4   8   3     1627.68     1668.20     49.43 o 
  -2   8   3      912.44     1025.28     59.37 o 
   0   8   3     2630.91     2377.89     41.65 o 
   2   8   3     9529.70     9075.40    129.98 o 
   4   8   3     4823.16     4775.96     69.74 o 
   6   8   3     3122.10     3200.74     49.12 o 
   8   8   3     2424.24     2393.95     46.45 o 
  10   8   3     3805.33     3652.64     85.43 o 
  12   8   3     2384.54     2396.41     63.91 o 
  14   8   3      386.57      324.02     33.25 o 
 -15   9   3      258.90      173.54     33.47 o 
 -13   9   3      353.13      436.74     40.04 o 
 -11   9   3      827.03      823.05     59.06 o 
  -9   9   3     1672.08     1684.07     39.60 o 
  -7   9   3     1188.03     1208.50     42.12 o 
  -5   9   3      121.13      126.51     16.49 o 
  -3   9   3     6542.66     6369.61    115.44 o 
  -1   9   3     3280.10     3302.52     60.21 o 
   1   9   3     5560.37     5406.78     89.57 o 
   3   9   3     1032.60      895.96     27.80 o 
   5   9   3     3355.19     3427.18     57.45 o 
   7   9   3     3498.50     3279.48     49.54 o 
   9   9   3     1048.77     1041.18     20.77 o 
  11   9   3      143.19      112.24     22.05 o 
  13   9   3      356.85      272.95     37.33 o 
 -14  10   3       77.09       42.47     21.54 o 
 -12  10   3      474.09      447.59     35.87 o 
 -10  10   3      308.31      350.81     26.08 o 
  -8  10   3       15.27       -5.22     11.51 o 
  -6  10   3     2135.54     2159.62     67.77 o 
  -4  10   3     1545.04     1524.72     39.07 o 
  -2  10   3     1935.33     1901.00     41.36 o 
   0  10   3      866.82      903.64     63.93 o 
   2  10   3      413.71      382.66     54.34 o 
   4  10   3      700.87      705.63     36.81 o 
   6  10   3     1503.69     1511.90     33.69 o 
   8  10   3      800.02      826.86     32.56 o 
  10  10   3     1464.42     1385.59     23.71 o 
  12  10   3      479.57      638.27     68.69 o 
  14  10   3      302.71      340.57     38.81 o 
 -13  11   3      346.72      331.17     46.30 o 
 -11  11   3      112.74      115.10     22.44 o 
  -9  11   3        1.92       23.81     31.30 o 
  -7  11   3       94.27       78.92     19.60 o 
  -5  11   3      137.42      109.91     17.25 o 
  -3  11   3     4091.92     4017.95    100.16 o 
  -1  11   3     1983.02     2004.04     45.64 o 
   1  11   3      190.43      226.34     22.49 o 
   3  11   3      152.66      145.75     19.49 o 
   5  11   3       18.36       10.76     12.92 o 
   7  11   3      852.58      835.08     26.50 o 
   9  11   3      506.46      524.72     42.14 o 
  11  11   3       16.14       12.59     25.04 o 
  13  11   3       56.51       44.69     26.38 o 
 -12  12   3      213.86      262.74     50.06 o 
 -10  12   3        7.45       17.90     14.97 o 
  -8  12   3       58.54       86.63     19.43 o 
  -6  12   3      109.11      118.11     21.22 o 
  -4  12   3      923.32      964.71     68.48 o 
  -2  12   3      223.84      242.51     27.07 o 
   0  12   3      303.37      359.93     41.62 o 
   2  12   3      302.22      364.93     40.45 o 
   4  12   3       88.33       95.85     22.65 o 
   6  12   3      118.05       83.22     17.35 o 
   8  12   3      164.12      163.58     28.04 o 
  10  12   3       42.29       86.55     32.14 o 
  12  12   3       97.16      116.82     47.40 o 
 -11  13   3        0.61       24.67     20.39 o 
  -9  13   3      132.31      126.59     23.91 o 
  -7  13   3      299.01      397.22     37.53 o 
  -5  13   3      114.38      121.51     21.00 o 
  -3  13   3       56.04       55.30     18.26 o 
  -1  13   3       20.45       25.73     15.51 o 
   1  13   3        8.07       13.56     16.80 o 
   3  13   3      321.21      258.36     25.26 o 
   5  13   3     1159.40      974.47     35.91 o 
   7  13   3       19.17       14.20     13.93 o 
   9  13   3       64.33       28.00     18.72 o 
  11  13   3       86.10       68.73     49.00 o 
 -10  14   3        0.22      -10.21     32.70 o 
  -8  14   3       10.99       -4.34     17.73 o 
  -6  14   3       22.20       44.87     21.02 o 
  -4  14   3      624.80      652.48     36.12 o 
  -2  14   3       33.22       27.81     18.11 o 
   0  14   3        4.72       -3.05     14.63 o 
   2  14   3      136.60      140.55     21.82 o 
   4  14   3        7.15       10.97     18.81 o 
   6  14   3        2.27       27.97     17.82 o 
   8  14   3       35.52       39.96     23.82 o 
  10  14   3        0.53        1.61     72.30 o 
  -9  15   3        7.86      -13.55     22.53 o 
  -7  15   3        2.10       30.36     20.98 o 
  -5  15   3       30.66       43.51     22.20 o 
  -3  15   3        1.73       25.10     22.49 o 
  -1  15   3      242.54      229.96     31.75 o 
   1  15   3      147.85      100.30     22.43 o 
   3  15   3       95.06       94.77     22.90 o 
   5  15   3       87.39       37.60     20.57 o 
   7  15   3        0.31        6.99     25.46 o 
  -6  16   3      192.58      142.48     39.17 o 
  -4  16   3       71.64       59.76     20.32 o 
  -2  16   3      119.73      125.43     26.07 o 
   0  16   3      136.05      125.04     29.97 o 
   2  16   3      180.38      150.07     29.78 o 
   4  16   3        0.70      -14.90     19.70 o 
   6  16   3        0.64       64.70     32.13 o 
  -3  17   3        7.15       -2.06     17.26 o 
  -1  17   3      163.92      147.35     28.16 o 
   1  17   3        0.92       -0.15     17.47 o 
 -18   0   4       74.25       78.26     28.32 o 
 -16   0   4        7.74       12.11     15.81 o 
 -14   0   4      379.53      459.97     27.09 o 
 -12   0   4      363.75      395.35     55.14 o 
 -10   0   4     2858.74     3040.87     74.20 o 
  -8   0   4    12145.86    12375.78    260.81 o 
  -6   0   4     1560.34     1703.83     28.93 o 
  -4   0   4     5007.69     4948.45     81.40 o 
  -2   0   4     1806.02     1922.61     52.48 o 
   0   0   4    14109.14    14150.20    373.28 o 
   2   0   4     5129.71     4767.93     69.86 o 
   4   0   4    10796.27    12528.69    362.30 o 
   6   0   4      572.32      538.77     15.91 o 
   8   0   4     7606.09     8080.70    108.29 o 
  10   0   4     8950.36     8963.97    381.31 o 
  12   0   4       66.94      120.50     39.63 o 
  14   0   4       47.16      114.61     46.59 o 
  16   0   4      282.88      381.84     72.30 o 
 -17   1   4     2215.41     2146.76     47.90 o 
 -15   1   4        4.09       14.34     10.06 o 
 -13   1   4      724.41      721.60     26.87 o 
 -11   1   4      581.03      639.11     17.92 o 
  -9   1   4     1882.26     1916.74     34.54 o 
  -7   1   4     4842.96     4681.89     47.36 o 
  -5   1   4       31.63       77.10      6.30 o 
  -3   1   4      331.62      325.33     19.92 o 
  -1   1   4    12615.32    12295.75    158.32 o 
   1   1   4     4224.15     4124.10     49.72 o 
   3   1   4    12724.28    13344.54    170.55 o 
   5   1   4      580.58      507.77     17.10 o 
   7   1   4     1858.13     1678.74     61.82 o 
   9   1   4     3388.59     3270.05     47.08 o 
  11   1   4     4392.68     4102.62     80.22 o 
  13   1   4      456.80      573.08     55.85 o 
  15   1   4      178.55      213.17     40.71 o 
 -16   2   4       15.98       17.77     12.02 o 
 -14   2   4      352.21      418.42     60.53 o 
 -12   2   4     1263.25     1347.22     33.50 o 
 -10   2   4     1128.88     1153.44     20.71 o 
  -8   2   4     3791.43     3993.37     61.39 o 
  -6   2   4     2652.02     2533.17     69.95 o 
  -4   2   4     7420.75     7747.92    121.65 o 
  -2   2   4     8033.02     7540.31    194.92 o 
   0   2   4     1330.58     1316.28     18.33 o 
   2   2   4     3531.88     3367.29     51.93 o 
   4   2   4      638.04      471.29      9.48 o 
   6   2   4     4699.57     4112.90    125.19 o 
   8   2   4     3204.41     3223.46     52.42 o 
  10   2   4      245.69      213.73     19.72 o 
  12   2   4       45.17       56.38      8.77 o 
  14   2   4      877.93     1097.96    105.65 o 
  16   2   4     1418.27     1489.76    111.93 o 
 -17   3   4      444.15      420.88     41.50 o 
 -15   3   4      187.59      234.78     29.82 o 
 -13   3   4     1562.70     1516.70     31.87 o 
 -11   3   4     2108.49     2129.15     30.24 o 
  -9   3   4      204.42      223.10     14.61 o 
  -7   3   4     1912.51     2048.11     27.37 o 
  -5   3   4      911.62     1092.14     21.33 o 
  -3   3   4    11454.50    11314.69    168.50 o 
  -1   3   4     1790.42     1738.10     18.58 o 
   1   3   4      805.06      702.87     19.74 o 
   3   3   4     6412.58     6481.71     74.99 o 
   5   3   4     7017.65     6743.00     69.55 o 
   7   3   4     6302.73     5998.13    100.63 o 
   9   3   4     1444.08     1325.91     31.08 o 
  11   3   4        8.23       11.18     16.01 o 
  13   3   4     1922.01     1988.21     90.44 o 
  15   3   4      661.77      822.59    104.90 o 
 -16   4   4        8.21       22.21     15.73 o 
 -14   4   4      271.41      339.03     23.94 o 
 -12   4   4      662.89      703.60     23.93 o 
 -10   4   4     1079.18     1082.90     23.63 o 
  -8   4   4       20.10       40.62     10.34 o 
  -6   4   4        4.30       19.94      7.54 o 
  -4   4   4     9789.29     9901.00    154.42 o 
  -2   4   4     9413.75     9720.97    115.06 o 
   0   4   4    10087.01    11013.46    126.75 o 
   2   4   4      812.37      756.79     16.61 o 
   4   4   4     1468.30     1514.93     25.64 o 
   6   4   4     3879.89     3996.47     37.64 o 
   8   4   4      168.84      178.23     25.08 o 
  10   4   4      265.06      263.63     22.18 o 
  12   4   4      558.30      556.03     40.42 o 
  14   4   4      828.20      811.03     39.02 o 
 -17   5   4        2.41       -1.78     16.97 o 
 -15   5   4      152.02      200.88     34.10 o 
 -13   5   4      426.30      436.15     27.12 o 
 -11   5   4      215.51      206.08     15.88 o 
  -9   5   4      419.80      434.80     26.75 o 
  -7   5   4      300.74      339.75     14.90 o 
  -5   5   4       17.10       -0.97      7.28 o 
  -3   5   4     1317.14     1223.77     24.59 o 
  -1   5   4      131.45      198.89     10.79 o 
   1   5   4     5241.44     5422.54     64.07 o 
   3   5   4        4.40       18.76      7.15 o 
   5   5   4     1126.27     1132.48     19.70 o 
   7   5   4     4260.75     4214.88     68.11 o 
   9   5   4     3821.69     3828.88     91.24 o 
  11   5   4     1009.02      952.08     39.67 o 
  13   5   4      357.27      378.04     35.23 o 
  15   5   4       68.25       60.77     28.84 o 
 -16   6   4       15.16        7.29     12.45 o 
 -14   6   4       11.10       14.85     12.67 o 
 -12   6   4      962.95      895.62     26.51 o 
 -10   6   4      185.36      143.14     16.04 o 
  -8   6   4     1140.32     1102.94     28.38 o 
  -6   6   4     2133.62     2178.29     48.98 o 
  -4   6   4     2076.32     2077.67     64.08 o 
  -2   6   4     2049.27     2227.20     36.37 o 
   0   6   4     3206.77     3753.33     54.67 o 
   2   6   4     1219.82     1086.92     23.71 o 
   4   6   4      720.98      700.47     22.04 o 
   6   6   4      375.81      440.83     13.28 o 
   8   6   4     3753.77     3590.31     82.90 o 
  10   6   4     1674.76     1658.67     67.63 o 
  12   6   4      977.59      931.61     46.27 o 
  14   6   4        0.97       -6.80     18.60 o 
 -15   7   4       28.48       26.14     14.24 o 
 -13   7   4       45.90       50.59     17.09 o 
 -11   7   4      819.66      847.69     34.32 o 
  -9   7   4      148.30      134.94     17.30 o 
  -7   7   4      409.59      506.15     30.16 o 
  -5   7   4      989.48      996.50     26.50 o 
  -3   7   4     1203.48     1285.01     27.20 o 
  -1   7   4     4274.58     4809.09     68.74 o 
   1   7   4       29.33       30.92     10.06 o 
   3   7   4     1717.62     1723.83     27.77 o 
   5   7   4       11.49        8.05      6.33 o 
   7   7   4     2289.63     2279.13     32.73 o 
   9   7   4      146.92      181.16     27.14 o 
  11   7   4      517.12      572.83     37.61 o 
  13   7   4        1.35       -9.22     19.14 o 
  15   7   4       33.23       50.76     37.09 o 
 -14   8   4        3.72        2.06     15.71 o 
 -12   8   4      273.31      221.97     24.06 o 
 -10   8   4      279.02      363.43     24.77 o 
  -8   8   4      126.41      127.16     17.23 o 
  -6   8   4      309.00      368.93     28.79 o 
  -4   8   4      231.25      274.43     25.78 o 
  -2   8   4     1202.88     1249.02     40.39 o 
   0   8   4        1.31        6.21      9.13 o 
   2   8   4        3.49       -8.63      8.63 o 
   4   8   4       13.98       36.69      9.92 o 
   6   8   4       34.53       30.25     11.50 o 
   8   8   4     4081.15     4061.01     67.06 o 
  10   8   4        9.49       -9.76     20.50 o 
  12   8   4       20.82       31.20     19.52 o 
  14   8   4       60.34       57.61     26.06 o 
 -15   9   4       25.91        1.32     19.48 o 
 -13   9   4      137.04      107.65     24.43 o 
 -11   9   4       59.57       42.39     18.15 o 
  -9   9   4      566.84      633.81     30.76 o 
  -7   9   4     3431.92     3257.74     80.44 o 
  -5   9   4      720.10      748.97     28.33 o 
  -3   9   4        1.07       26.07     11.39 o 
  -1   9   4      335.41      320.18     19.06 o 
   1   9   4      668.67      722.13     36.29 o 
   3   9   4      212.28      302.16     31.66 o 
   5   9   4      157.05      177.52     26.94 o 
   7   9   4       21.57       11.08      8.21 o 
   9   9   4     1388.31     1415.18     33.53 o 
  11   9   4      187.78      127.94     28.40 o 
  13   9   4       11.21       20.81     21.02 o 
 -14  10   4        0.67       20.59     33.76 o 
 -12  10   4      150.72      234.10     67.43 o 
 -10  10   4        1.81       -2.40     12.97 o 
  -8  10   4      800.92      871.01     34.42 o 
  -6  10   4      448.69      502.04     35.26 o 
  -4  10   4       42.64       21.93     17.24 o 
  -2  10   4     1825.41     1773.40     43.04 o 
   0  10   4       47.35       48.73     14.26 o 
   2  10   4     1645.00     1571.70     39.05 o 
   4  10   4     1326.92     1317.69     47.85 o 
   6  10   4       27.46       19.30     10.39 o 
   8  10   4     2519.92     2338.09     43.44 o 
  10  10   4      447.97      392.33     43.98 o 
  12  10   4      660.92      676.24     44.68 o 
 -13  11   4      269.61      225.74     52.70 o 
 -11  11   4      118.38      124.94     22.94 o 
  -9  11   4      259.68      285.61     37.88 o 
  -7  11   4      958.37      983.90     39.69 o 
  -5  11   4     1145.32     1143.92     39.80 o 
  -3  11   4      366.85      362.68     54.11 o 
  -1  11   4     1936.40     1938.09     45.78 o 
   1  11   4      473.56      465.93     26.67 o 
   3  11   4     1202.84     1245.58     34.87 o 
   5  11   4        8.09       19.43     13.23 o 
   7  11   4     1123.74     1109.21     36.15 o 
   9  11   4     1323.66     1233.66     35.51 o 
  11  11   4      385.96      423.10     38.19 o 
 -12  12   4      516.16      586.64     40.47 o 
 -10  12   4       65.00      145.48     50.02 o 
  -8  12   4       10.23       19.35     17.26 o 
  -6  12   4       27.64       42.74     21.31 o 
  -4  12   4       80.39       95.70     16.38 o 
  -2  12   4     1922.39     1987.69     56.92 o 
   0  12   4      998.21     1024.73     35.27 o 
   2  12   4     1303.09     1209.93     37.76 o 
   4  12   4     1845.48     1816.84     50.60 o 
   6  12   4      625.28      705.83     35.83 o 
   8  12   4      235.19      181.20     19.53 o 
  10  12   4      283.51      288.66     38.34 o 
 -11  13   4      166.48      234.33     50.48 o 
  -9  13   4      462.17      492.79     36.16 o 
  -7  13   4       29.78       17.15     18.89 o 
  -5  13   4      952.30      897.34     40.52 o 
  -3  13   4      922.83     1006.82     42.87 o 
  -1  13   4      348.31      433.14     29.12 o 
   1  13   4      631.29      708.50     37.92 o 
   3  13   4      235.77      226.17     24.44 o 
   5  13   4      917.75      961.17     35.83 o 
   7  13   4      869.62      826.17     36.32 o 
   9  13   4      100.03      124.61     32.90 o 
 -10  14   4       44.07       22.15     22.54 o 
  -8  14   4      168.79      147.89     30.73 o 
  -6  14   4      449.34      535.23     62.05 o 
  -4  14   4      342.71      314.89     27.75 o 
  -2  14   4       36.85       50.06     19.86 o 
   0  14   4      242.46      294.69     26.83 o 
   2  14   4      523.92      553.00     32.27 o 
   4  14   4     1319.56     1210.02     43.86 o 
   6  14   4      966.20      956.45     57.35 o 
   8  14   4       10.36       -1.88     23.56 o 
  -7  15   4      213.41      180.23     39.91 o 
  -5  15   4      354.43      312.17     33.83 o 
  -3  15   4     1190.23     1227.30     51.60 o 
  -1  15   4       17.38       11.14     24.62 o 
   1  15   4      389.45      488.77     36.22 o 
   3  15   4       36.77       56.65     21.98 o 
   5  15   4      405.41      452.05     51.63 o 
   7  15   4      147.92       66.27     23.02 o 
  -6  16   4      520.70      504.26     46.95 o 
  -4  16   4       63.49       43.40     20.87 o 
  -2  16   4        2.34       18.55     18.84 o 
   0  16   4       66.97       70.68     24.85 o 
   2  16   4      256.86      219.97     44.54 o 
   4  16   4      143.75      138.37     37.15 o 
 -17   1   5       55.36       60.87     13.70 o 
 -15   1   5       41.33       37.35     12.63 o 
 -13   1   5       80.49       81.09     17.96 o 
 -11   1   5      265.97      337.26     16.99 o 
  -9   1   5      377.45      392.62     23.19 o 
  -7   1   5     3182.75     3339.66     49.08 o 
  -5   1   5      295.07      287.79     32.14 o 
  -3   1   5      108.84      145.62     15.09 o 
  -1   1   5     1553.68     1602.02     28.42 o 
   1   1   5     2517.84     2478.16     45.28 o 
   3   1   5     1163.12     1181.09     27.52 o 
   5   1   5      162.59      212.89      9.25 o 
   7   1   5      260.85      276.37     17.03 o 
   9   1   5      647.06      633.44     20.30 o 
  11   1   5      325.99      329.39     26.98 o 
  13   1   5      715.38      835.80    108.18 o 
  15   1   5        5.28        7.56     27.45 o 
 -16   2   5      256.69      216.66     19.01 o 
 -14   2   5       29.40       35.29     10.57 o 
 -12   2   5       84.37       77.04      9.41 o 
 -10   2   5      241.53      238.77     10.50 o 
  -8   2   5      133.07      126.33     10.76 o 
  -6   2   5     1888.56     1898.93     50.27 o 
  -4   2   5    10664.49    10466.74    212.88 o 
  -2   2   5     1127.98     1053.31     16.68 o 
   0   2   5     5139.30     4926.32     61.15 o 
   2   2   5     2245.72     2410.63     44.46 o 
   4   2   5      831.45      755.99     17.59 o 
   6   2   5      133.90      150.00      7.40 o 
   8   2   5       71.20       60.98      9.32 o 
  10   2   5      633.47      720.25     41.99 o 
  12   2   5     1963.20     1868.71     47.41 o 
  14   2   5      235.66      170.17     65.51 o 
 -17   3   5       71.33       58.99     16.40 o 
 -15   3   5      734.40      816.91     41.64 o 
 -13   3   5      148.68      166.61     17.25 o 
 -11   3   5      392.21      407.77     16.32 o 
  -9   3   5     1008.38      941.83     22.80 o 
  -7   3   5     4153.01     4076.28    125.23 o 
  -5   3   5     3446.42     3703.22     63.64 o 
  -3   3   5      665.09      573.56     22.42 o 
  -1   3   5     1266.61     1314.36     34.94 o 
   1   3   5     2820.59     2942.81     47.23 o 
   3   3   5      300.79      265.28     20.85 o 
   5   3   5    12531.86    12578.08    157.65 o 
   7   3   5      509.52      495.15     24.05 o 
   9   3   5     1575.62     1490.42     37.49 o 
  11   3   5      933.56      937.16     27.89 o 
  13   3   5      270.48      277.52     20.79 o 
  15   3   5      745.79     1080.27    182.35 o 
 -16   4   5      161.15      107.24     17.08 o 
 -14   4   5     1540.24     1511.30     40.30 o 
 -12   4   5      232.08      293.18     22.62 o 
 -10   4   5      893.62      907.34     19.02 o 
  -8   4   5       43.84       74.55      8.61 o 
  -6   4   5     1663.76     1700.57     77.77 o 
  -4   4   5    21838.83    21698.14    320.37 o 
  -2   4   5       82.87       59.35      7.04 o 
   0   4   5     2127.18     2007.99     35.33 o 
   2   4   5     1589.92     1591.55     29.70 o 
   4   4   5     3407.63     3201.08     42.62 o 
   6   4   5    10500.89    10360.95    122.46 o 
   8   4   5        5.67        7.80      9.93 o 
  10   4   5      946.70      919.45     28.31 o 
  12   4   5      484.22      473.48     27.50 o 
  14   4   5      416.11      461.11     54.29 o 
 -15   5   5      391.44      401.25     37.72 o 
 -13   5   5      866.17      851.71     32.34 o 
 -11   5   5      528.37      524.12     45.22 o 
  -9   5   5     2103.70     2087.09     62.32 o 
  -7   5   5     1001.85      993.07     40.04 o 
  -5   5   5     4493.38     4508.06     77.61 o 
  -3   5   5      295.76      392.55     20.51 o 
  -1   5   5     2594.11     2403.43     34.26 o 
   1   5   5     4713.27     5031.10     64.19 o 
   3   5   5     4927.01     4799.33     69.35 o 
   5   5   5     8557.02     8085.52    123.02 o 
   7   5   5      140.70      173.53     17.29 o 
   9   5   5      412.34      433.26     37.36 o 
  11   5   5     1958.97     1932.98     49.79 o 
  13   5   5      124.46      140.30     31.29 o 
  15   5   5     1660.10     1767.30    139.78 o 
 -16   6   5      145.48      144.22     32.03 o 
 -14   6   5      518.34      492.05     44.65 o 
 -12   6   5      123.63      167.85     21.92 o 
 -10   6   5      987.91     1007.34     51.00 o 
  -8   6   5      841.57      901.12     27.65 o 
  -6   6   5     1428.65     1393.45     34.54 o 
  -4   6   5      834.19      935.91     28.94 o 
  -2   6   5       43.29       26.17     10.29 o 
   0   6   5     2343.02     2243.24     49.15 o 
   2   6   5     5820.07     5896.75     81.83 o 
   4   6   5     2540.45     2487.18     49.38 o 
   6   6   5     3010.13     2828.46     63.16 o 
   8   6   5       76.87       78.36     18.76 o 
  10   6   5     1442.22     1445.04     60.37 o 
  12   6   5      993.02     1019.18     40.04 o 
  14   6   5      729.54      860.27     65.85 o 
 -15   7   5      111.68       80.86     18.82 o 
 -13   7   5       43.93       51.14     14.07 o 
 -11   7   5      107.43       84.28     20.98 o 
  -9   7   5      239.41      250.98     19.42 o 
  -7   7   5      956.71      949.14     27.72 o 
  -5   7   5     3998.48     4013.62     62.44 o 
  -3   7   5      807.04      828.91     20.93 o 
  -1   7   5     2072.14     1960.03     40.27 o 
   1   7   5     1275.13     1282.42     30.93 o 
   3   7   5     1650.58     1587.91     39.84 o 
   5   7   5      817.42      779.66     22.27 o 
   7   7   5        7.70       21.82      9.67 o 
   9   7   5     1284.46     1327.34     44.36 o 
  11   7   5     2078.02     2155.68     69.86 o 
  13   7   5      737.12      706.69     73.79 o 
 -14   8   5      172.97      232.55     49.95 o 
 -12   8   5       16.48       33.44     20.15 o 
 -10   8   5      180.27      194.51     31.78 o 
  -8   8   5     1090.23     1141.59     33.13 o 
  -6   8   5      406.12      461.93     26.43 o 
  -4   8   5      929.83     1025.28     25.76 o 
  -2   8   5      539.15      510.04     20.39 o 
   0   8   5     2113.71     2074.36     43.67 o 
   2   8   5      119.58      107.13     15.26 o 
   4   8   5      402.15      400.35     17.13 o 
   6   8   5     2733.27     2808.48     49.20 o 
   8   8   5     1507.66     1540.73     38.18 o 
  10   8   5     1674.16     1686.91     56.23 o 
  12   8   5      473.43      510.43     41.87 o 
  14   8   5      374.10      289.64     47.66 o 
 -15   9   5       90.13       91.58     33.42 o 
 -13   9   5       37.35       79.74     29.76 o 
 -11   9   5      372.28      386.99     51.73 o 
  -9   9   5      109.26      109.27     17.96 o 
  -7   9   5       20.98       14.48     14.49 o 
  -5   9   5     1664.84     1690.66     36.77 o 
  -3   9   5     3626.14     3726.99     63.44 o 
  -1   9   5      833.92      880.82     51.05 o 
   1   9   5     1105.51     1004.67     34.49 o 
   3   9   5      158.73      145.32     19.42 o 
   5   9   5     1515.07     1471.34     32.26 o 
   7   9   5      242.11      237.51     23.91 o 
   9   9   5     1218.53     1156.56     43.47 o 
  11   9   5      215.64      174.30     28.04 o 
  13   9   5      284.12      230.84     42.29 o 
 -14  10   5      124.53      128.04     31.61 o 
 -12  10   5      304.22      350.05     37.63 o 
 -10  10   5      439.24      494.54     36.32 o 
  -8  10   5     1207.74     1189.10     39.05 o 
  -6  10   5      208.86      168.58     21.41 o 
  -4  10   5        2.96        2.41     10.73 o 
  -2  10   5      260.64      258.97     28.84 o 
   0  10   5     2194.32     2223.84     46.45 o 
   2  10   5      555.22      548.48     23.24 o 
   4  10   5      885.48      926.56     39.07 o 
   6  10   5     1311.38     1218.53     32.80 o 
   8  10   5     1001.44      990.06     23.99 o 
  10  10   5      558.17      556.19     39.50 o 
  12  10   5       49.97       44.55     28.06 o 
 -13  11   5      115.61      142.52    112.36 o 
 -11  11   5      449.39      373.19     40.01 o 
  -9  11   5      290.12      405.39     40.49 o 
  -7  11   5       97.96       97.88     19.18 o 
  -5  11   5       97.53       92.03     17.97 o 
  -3  11   5      662.24      692.80     29.97 o 
  -1  11   5      495.51      545.26     44.56 o 
   1  11   5      655.96      693.17     34.33 o 
   3  11   5      184.78      205.68     31.43 o 
   5  11   5      441.20      492.79     26.61 o 
   7  11   5      584.02      574.30     26.09 o 
   9  11   5      454.79      473.97     69.65 o 
  11  11   5       19.89       29.84     23.56 o 
 -12  12   5       99.69      129.95     46.79 o 
 -10  12   5        0.59       -9.48     25.10 o 
  -8  12   5      367.89      409.33     32.23 o 
  -6  12   5       57.57       57.25     15.43 o 
  -4  12   5        1.19       13.50     15.34 o 
  -2  12   5      540.80      531.61     47.63 o 
   0  12   5       55.33       49.92     18.23 o 
   2  12   5      840.46      789.36     37.12 o 
   4  12   5      393.53      295.98     36.17 o 
   6  12   5       12.31       -0.90     14.40 o 
   8  12   5      451.62      407.89     26.16 o 
  10  12   5      291.32      281.08     47.60 o 
 -11  13   5        3.04       40.11     33.32 o 
  -9  13   5      183.05      170.47     36.54 o 
  -7  13   5      107.42       80.58     20.48 o 
  -5  13   5      157.70      153.58     22.17 o 
  -3  13   5       29.11       47.92     18.32 o 
  -1  13   5      449.62      542.85     42.06 o 
   1  13   5        5.08       -0.09     18.25 o 
   3  13   5       17.58       43.05     18.99 o 
   5  13   5        5.65      -17.35     17.35 o 
   7  13   5      255.94      279.61     22.81 o 
   9  13   5      164.55      241.97     48.53 o 
  -8  14   5        0.97       28.04     17.73 o 
  -6  14   5        5.11       14.82     16.32 o 
  -4  14   5      195.85      167.12     25.43 o 
  -2  14   5       90.49       54.99     22.51 o 
   0  14   5       10.56       37.39     19.32 o 
   2  14   5      128.77      118.60     24.57 o 
   4  14   5       58.83       64.17     21.11 o 
   6  14   5       20.90        7.06     14.61 o 
   8  14   5        0.46      -20.29     39.37 o 
  -7  15   5        0.41       11.80     19.66 o 
  -5  15   5       40.54       27.59     19.71 o 
  -3  15   5       51.55       35.48     23.70 o 
  -1  15   5       33.37       60.29     23.31 o 
   1  15   5        0.89       15.56     22.45 o 
   3  15   5      146.55       97.86     24.70 o 
   5  15   5        0.68      -11.22     22.88 o 
  -4  16   5       26.28       22.05     23.08 o 
  -2  16   5       33.03       21.30     21.41 o 
   0  16   5       92.45       91.10     24.52 o 
   2  16   5       32.70       33.34     28.36 o 
 -16   0   6      247.02      294.94     61.06 o 
 -14   0   6      784.68      744.91     69.06 o 
 -12   0   6      334.50      304.27     35.94 o 
 -10   0   6     1966.49     2009.77    102.29 o 
  -8   0   6     3155.96     3182.53     81.58 o 
  -6   0   6     4476.23     4901.64    123.87 o 
  -4   0   6     5087.60     4682.85     67.44 o 
  -2   0   6     6045.27     6262.68    212.61 o 
   0   0   6     4379.70     4464.85    115.68 o 
   2   0   6    11397.33    10861.95    287.05 o 
   4   0   6     5648.29     5464.71    160.13 o 
   6   0   6     4280.91     4241.10    132.55 o 
   8   0   6     1125.24     1141.90     27.51 o 
  10   0   6     1809.44     2222.52    170.84 o 
  12   0   6     2680.19     2646.67    138.71 o 
  14   0   6     2268.51     2262.15    148.35 o 
 -17   1   6      181.53      122.47     25.51 o 
 -15   1   6      220.03      184.40     21.94 o 
 -13   1   6      618.60      684.64     30.28 o 
 -11   1   6        9.24        2.62      8.50 o 
  -9   1   6     3084.36     2999.36     76.21 o 
  -7   1   6     1775.36     1590.02     77.13 o 
  -5   1   6     3137.64     3037.22     59.80 o 
  -3   1   6     3018.99     2639.47     43.83 o 
  -1   1   6     6765.96     6424.25     94.18 o 
   1   1   6    15758.17    15542.15    257.59 o 
   3   1   6     8643.70     8783.67    126.30 o 
   5   1   6      742.39      665.77     27.98 o 
   7   1   6     2491.52     2490.25     34.21 o 
   9   1   6     7134.52     6724.64    101.16 o 
  11   1   6     3599.70     3487.97    116.64 o 
  13   1   6     1084.56     1236.43     89.61 o 
 -16   2   6       51.09       26.84     18.19 o 
 -14   2   6      141.28      114.78     17.48 o 
 -12   2   6     1960.83     1969.90     36.19 o 
 -10   2   6     1821.67     1796.17     55.70 o 
  -8   2   6      861.64      883.69     26.68 o 
  -6   2   6      739.70      771.99     18.78 o 
  -4   2   6     2581.92     2609.86     74.27 o 
  -2   2   6    14448.60    14338.83    319.84 o 
   0   2   6     2625.49     2414.47     35.70 o 
   2   2   6       62.54       38.74      7.43 o 
   4   2   6     2047.70     2077.64     30.60 o 
   6   2   6     2212.40     2271.99     39.50 o 
   8   2   6     7079.68     7078.85    112.96 o 
  10   2   6      164.79      239.35     22.42 o 
  12   2   6      543.87      573.46     29.02 o 
  14   2   6     1105.70     1175.49     94.23 o 
 -17   3   6        1.28       48.05     21.26 o 
 -15   3   6       59.37       68.40     28.39 o 
 -13   3   6      187.90      153.84     17.32 o 
 -11   3   6     1236.55     1164.99     33.42 o 
  -9   3   6      553.06      552.13     20.66 o 
  -7   3   6       28.84       17.49     11.83 o 
  -5   3   6       76.32       93.18     17.29 o 
  -3   3   6     2640.61     2516.50     49.95 o 
  -1   3   6     3584.47     3696.43     62.15 o 
   1   3   6      457.76      412.59     19.87 o 
   3   3   6      301.27      280.48     10.64 o 
   5   3   6     4811.50     4830.07     57.88 o 
   7   3   6     5147.06     4970.22     53.07 o 
   9   3   6     3378.70     3331.61     74.22 o 
  11   3   6       53.29       51.80     10.83 o 
  13   3   6      103.44      105.92     42.85 o 
 -16   4   6        0.56        5.85     19.01 o 
 -14   4   6       23.98       15.64     10.95 o 
 -12   4   6      371.87      397.63     18.04 o 
 -10   4   6      339.43      318.52     20.83 o 
  -8   4   6     1292.97     1304.99     36.45 o 
  -6   4   6      964.62     1016.80     66.47 o 
  -4   4   6      420.06      449.69     29.26 o 
  -2   4   6      308.27      305.96     20.68 o 
   0   4   6       52.83       62.72     11.59 o 
   2   4   6      384.44      437.20     26.75 o 
   4   4   6      842.46      846.54     22.46 o 
   6   4   6       44.03       31.61      7.31 o 
   8   4   6     1775.06     1732.19     45.56 o 
  10   4   6       22.55        3.55     12.36 o 
  12   4   6       33.93       34.04     12.86 o 
  14   4   6      620.22      818.13     86.50 o 
 -15   5   6      383.72      460.79     72.63 o 
 -13   5   6       25.17       24.40     11.77 o 
 -11   5   6        1.06        4.10      7.59 o 
  -9   5   6       44.03       27.36      6.26 o 
  -7   5   6      442.87      332.18     30.68 o 
  -5   5   6      254.10      237.80     30.26 o 
  -3   5   6      456.00      589.19     24.79 o 
  -1   5   6      433.20      449.61     21.12 o 
   1   5   6      682.94      698.19     24.83 o 
   3   5   6       12.67       17.04      9.29 o 
   5   5   6     6000.68     6044.58    109.05 o 
   7   5   6        7.56        4.19      6.06 o 
   9   5   6      182.21      186.80     25.98 o 
  11   5   6       90.71      133.28     28.26 o 
  13   5   6        1.74       13.69     17.57 o 
 -16   6   6        8.19       37.45     20.15 o 
 -14   6   6       19.64       24.79     20.42 o 
 -12   6   6      137.93      128.57     14.14 o 
 -10   6   6      189.10      162.11     18.35 o 
  -8   6   6       93.98       83.48      7.29 o 
  -6   6   6     1777.43     1840.08     30.47 o 
  -4   6   6        0.30        1.58      9.16 o 
  -2   6   6      135.58      134.48     14.07 o 
   0   6   6       56.14       29.25      9.01 o 
   2   6   6      136.89      121.89     18.98 o 
   4   6   6      176.94      161.21     15.37 o 
   6   6   6     6682.06     6945.58    126.71 o 
   8   6   6      537.25      496.26     44.22 o 
  10   6   6      912.02      855.68     65.04 o 
  12   6   6      263.18      263.22     34.17 o 
  14   6   6      608.99      860.09    102.82 o 
 -15   7   6      310.17      266.35     69.09 o 
 -13   7   6        0.49      -12.29     12.62 o 
 -11   7   6       46.92       51.49     12.82 o 
  -9   7   6      441.96      437.90     34.49 o 
  -7   7   6     1124.92     1197.15     40.40 o 
  -5   7   6      552.05      636.29     22.23 o 
  -3   7   6      994.87      971.05     36.96 o 
  -1   7   6       20.28       36.91     10.68 o 
   1   7   6       11.05       18.52      9.74 o 
   3   7   6        4.52        1.84      7.72 o 
   5   7   6      807.81      795.61     53.11 o 
   7   7   6      410.71      430.88     13.82 o 
   9   7   6      410.04      388.38     28.15 o 
  11   7   6      422.83      465.20     32.21 o 
  13   7   6       47.20       61.05     21.63 o 
 -14   8   6       26.85       64.31     41.77 o 
 -12   8   6        2.08       -4.03      9.47 o 
 -10   8   6        2.58        3.91     14.55 o 
  -8   8   6        0.17       -7.85      7.85 o 
  -6   8   6     1137.25     1157.95     32.43 o 
  -4   8   6      832.59      783.61     32.50 o 
  -2   8   6        4.69        4.16     11.39 o 
   0   8   6      575.46      590.86     50.41 o 
   2   8   6       21.75       20.51     10.33 o 
   4   8   6       20.91       18.82     11.41 o 
   6   8   6     1872.89     1832.26     46.00 o 
   8   8   6      192.06      207.12      7.80 o 
  10   8   6       49.26       39.79     22.68 o 
  12   8   6       65.74       56.18     22.08 o 
 -13   9   6       82.94      125.31     24.35 o 
 -11   9   6        0.41       57.43     41.24 o 
  -9   9   6      127.88      149.75     21.48 o 
  -7   9   6      295.08      315.06     29.04 o 
  -5   9   6      360.78      385.81     22.88 o 
  -3   9   6     1016.89     1005.40     28.38 o 
  -1   9   6      375.45      404.98     28.99 o 
   1   9   6      275.71      323.66     20.69 o 
   3   9   6       27.17       25.14     12.04 o 
   5   9   6     1443.33     1396.99     42.11 o 
   7   9   6        2.35        9.13     12.47 o 
   9   9   6      167.38      164.89     23.67 o 
  11   9   6       67.11       37.20     24.57 o 
 -12  10   6        1.95       50.30     32.85 o 
 -10  10   6       27.79       35.37     18.16 o 
  -8  10   6        4.50       15.25     13.25 o 
  -6  10   6        4.07        5.51     13.50 o 
  -4  10   6       70.15       84.62     14.63 o 
  -2  10   6      208.18      228.47     20.93 o 
   0  10   6      243.53      239.34     37.31 o 
   2  10   6     1160.72      982.31     32.90 o 
   4  10   6       95.73       69.53     14.73 o 
   6  10   6        2.99        5.86     10.39 o 
   8  10   6      252.31      234.62     26.28 o 
  10  10   6      420.36      401.89     44.51 o 
  12  10   6      284.41      301.51     64.27 o 
 -11  11   6       98.87      125.14     31.81 o 
  -9  11   6      194.72      145.95     21.68 o 
  -7  11   6      458.77      403.57     28.87 o 
  -5  11   6       44.54       49.99     16.60 o 
  -3  11   6      112.09      109.17     19.78 o 
  -1  11   6      128.02      142.17     18.24 o 
   1  11   6       45.50       13.23     13.41 o 
   3  11   6     1066.08     1056.70     40.88 o 
   5  11   6       46.03       66.54     16.08 o 
   7  11   6      402.76      402.87     22.50 o 
   9  11   6        2.43       28.63     20.34 o 
  11  11   6       12.97       19.76     23.81 o 
 -10  12   6       83.10       64.06     26.58 o 
  -8  12   6      210.96      218.76     25.51 o 
  -6  12   6      332.69      396.46     40.94 o 
  -4  12   6      179.97      204.26     24.89 o 
  -2  12   6       53.36       57.91     17.81 o 
   0  12   6       77.79       77.20     21.85 o 
   2  12   6      786.77      816.70     39.04 o 
   4  12   6      240.89      243.76     36.32 o 
   6  12   6      538.90      548.44     39.42 o 
   8  12   6      376.39      381.00     46.51 o 
  10  12   6      508.57      486.81     85.69 o 
  -9  13   6      238.73      159.86     26.44 o 
  -7  13   6       46.39       19.51     21.56 o 
  -5  13   6      674.23      761.64     36.29 o 
  -3  13   6      492.17      535.58     49.05 o 
  -1  13   6      226.55      241.05     29.80 o 
   1  13   6       58.11       95.55     21.49 o 
   3  13   6      119.91       61.86     21.16 o 
   5  13   6     1291.54     1259.12     46.31 o 
   7  13   6      671.38      671.55     36.57 o 
  -8  14   6      299.83      278.12     37.22 o 
  -6  14   6       28.39       37.45     18.83 o 
  -4  14   6      317.74      334.26     26.96 o 
  -2  14   6      219.61      187.57     28.58 o 
   0  14   6      919.38      974.48     49.51 o 
   2  14   6      423.82      426.06     48.82 o 
   4  14   6      570.93      571.71     44.42 o 
   6  14   6      367.40      379.54     35.20 o 
  -5  15   6      652.01      643.86     39.29 o 
  -3  15   6      316.03      263.97     32.06 o 
  -1  15   6      365.63      291.18     39.26 o 
   1  15   6      414.97      423.03     40.42 o 
   3  15   6      160.27      151.53     28.36 o 
 -15   1   7       78.38       82.46     24.43 o 
 -13   1   7        0.11        3.17     15.68 o 
 -11   1   7       59.73       39.40     16.53 o 
  -9   1   7       72.83       77.52     16.75 o 
  -7   1   7      120.19      103.01      8.76 o 
  -5   1   7       11.46        8.97      6.64 o 
  -3   1   7       60.44       59.96      6.67 o 
  -1   1   7      379.70      456.15     33.59 o 
   1   1   7      231.88      235.94     21.26 o 
   3   1   7     2523.70     2602.81     47.56 o 
   5   1   7      156.60      195.04     29.13 o 
   7   1   7       72.45       49.20      9.04 o 
   9   1   7      117.78      125.74      8.61 o 
  11   1   7        4.20       14.97     24.78 o 
  13   1   7      376.90      397.56     61.10 o 
 -16   2   7      365.63      248.77     30.07 o 
 -14   2   7        1.14        2.41     16.46 o 
 -12   2   7      145.81      138.79     25.81 o 
 -10   2   7       10.45       32.64     18.93 o 
  -8   2   7      120.92       95.57     12.80 o 
  -6   2   7     1730.50     1694.99     37.17 o 
  -4   2   7       81.95       59.17     17.37 o 
  -2   2   7       65.62       67.93      8.89 o 
   0   2   7     2981.57     2990.21     38.05 o 
   2   2   7       82.89      111.14     11.17 o 
   4   2   7     3494.59     3683.76     65.63 o 
   6   2   7       39.91       27.25      8.41 o 
   8   2   7      549.80      533.32     14.02 o 
  10   2   7      109.92       97.93     17.10 o 
  12   2   7      613.83      656.68    110.05 o 
 -15   3   7      109.16       57.08     26.66 o 
 -13   3   7       30.80       63.00     23.81 o 
 -11   3   7      435.10      454.51     29.81 o 
  -9   3   7      349.28      355.40     28.48 o 
  -7   3   7      103.10       84.10     11.44 o 
  -5   3   7       53.55        7.32     18.72 o 
  -3   3   7      287.35      388.06     26.65 o 
  -1   3   7     1196.20     1195.52     25.80 o 
   1   3   7     3883.78     3885.66     51.65 o 
   3   3   7     5358.00     5282.41     86.36 o 
   5   3   7      689.65      744.38     15.84 o 
   7   3   7       27.08       23.53      5.19 o 
   9   3   7      931.75      957.43     39.56 o 
  11   3   7      841.50      894.59     26.91 o 
  13   3   7      761.69      769.14     66.19 o 
 -16   4   7       97.93       51.61     24.15 o 
 -14   4   7       56.55       50.50     26.60 o 
 -12   4   7       76.89       88.97     25.12 o 
 -10   4   7      256.29      286.24     19.24 o 
  -8   4   7      185.38      195.82     25.79 o 
  -6   4   7     4570.16     4522.35     97.24 o 
  -4   4   7      825.94      776.39     41.12 o 
  -2   4   7      157.77      146.50     16.68 o 
   0   4   7     1803.05     1808.36     31.46 o 
   2   4   7       17.30       37.78     10.47 o 
   4   4   7     3344.95     3211.84     53.29 o 
   6   4   7     2838.37     2818.43     40.69 o 
   8   4   7      537.01      553.34     34.18 o 
  10   4   7     2112.18     2152.60     57.01 o 
  12   4   7      374.15      374.09     27.06 o 
 -15   5   7      121.11       83.22     36.00 o 
 -13   5   7      121.37      130.46     23.65 o 
 -11   5   7      104.45      126.97     18.95 o 
  -9   5   7      391.13      372.36     28.72 o 
  -7   5   7      914.41     1045.17     50.79 o 
  -5   5   7     3198.06     3170.16     80.83 o 
  -3   5   7      936.26      969.91     38.44 o 
  -1   5   7      382.83      362.12     25.74 o 
   1   5   7      140.86      138.19     14.39 o 
   3   5   7     3093.24     2933.57     57.71 o 
   5   5   7     1640.79     1636.42     35.02 o 
   7   5   7      775.66      757.77     23.13 o 
   9   5   7     1610.18     1612.45     51.98 o 
  11   5   7      886.30      797.16     46.97 o 
  13   5   7      777.51      909.75     98.00 o 
 -14   6   7      149.86      177.19     36.54 o 
 -12   6   7      183.70      175.30     27.80 o 
 -10   6   7      190.05      226.01     26.26 o 
  -8   6   7       24.98       17.92     13.98 o 
  -6   6   7     5205.02     5111.27    103.80 o 
  -4   6   7      456.92      465.49     65.66 o 
  -2   6   7     1581.28     1509.67     42.67 o 
   0   6   7      106.79      110.77     11.88 o 
   2   6   7      573.14      579.85     21.27 o 
   4   6   7     5542.33     5204.94     84.24 o 
   6   6   7     1357.29     1367.03     32.74 o 
   8   6   7      312.33      321.16     40.35 o 
  10   6   7     1219.79     1289.91     44.50 o 
  12   6   7      228.01      221.48     31.75 o 
 -15   7   7      179.78      132.59     48.20 o 
 -13   7   7      156.15      180.59     28.68 o 
 -11   7   7      321.27      297.98     33.96 o 
  -9   7   7      208.63      179.26     21.05 o 
  -7   7   7     1344.99     1295.26     78.67 o 
  -5   7   7      806.53      787.69     46.73 o 
  -3   7   7      177.42      191.03     15.46 o 
  -1   7   7     2135.15     2142.88     71.10 o 
   1   7   7      669.60      715.07     39.80 o 
   3   7   7     2444.72     2325.06     47.93 o 
   5   7   7      247.66      253.72     20.69 o 
   7   7   7      335.75      352.47     18.04 o 
   9   7   7      744.51      680.91     36.18 o 
  11   7   7      343.88      357.45     42.95 o 
  13   7   7     1649.49     1814.85     71.68 o 
 -14   8   7       59.14      -29.69     38.83 o 
 -12   8   7      336.81      309.27     32.09 o 
 -10   8   7      804.34      647.17     69.30 o 
  -8   8   7       40.45       45.28      8.10 o 
  -6   8   7       21.83       53.42     13.17 o 
  -4   8   7       27.16       26.01     13.19 o 
  -2   8   7     1118.63     1236.94     45.13 o 
   0   8   7     3351.84     3185.10     62.87 o 
   2   8   7     2482.41     2528.28     49.33 o 
   4   8   7     2482.88     2415.26     47.87 o 
   6   8   7       25.20       25.56     13.96 o 
   8   8   7      270.08      238.62     30.17 o 
  10   8   7      363.75      419.70     42.75 o 
  12   8   7      348.29      280.70     41.61 o 
 -13   9   7       86.33      209.82     81.94 o 
 -11   9   7      199.59      248.61     33.43 o 
  -9   9   7      587.82      526.61     34.09 o 
  -7   9   7      675.72      680.02     33.43 o 
  -5   9   7      387.97      389.57     20.77 o 
  -3   9   7      504.51      544.00     53.94 o 
  -1   9   7      984.17     1095.58     37.42 o 
   1   9   7      597.33      672.79     26.85 o 
   3   9   7        8.74       18.35     11.11 o 
   5   9   7      318.31      357.83     20.35 o 
   7   9   7     1346.66     1448.97     43.00 o 
   9   9   7      469.84      419.48     46.61 o 
  11   9   7      153.87      182.45     50.35 o 
 -12  10   7       78.58      108.17     33.01 o 
 -10  10   7      230.94      276.78     65.11 o 
  -8  10   7      197.10      183.49     20.52 o 
  -6  10   7        4.08       22.20     14.93 o 
  -4  10   7      877.66      889.55     42.90 o 
  -2  10   7      657.78      754.87     48.65 o 
   0  10   7      695.16      622.87     28.65 o 
   2  10   7      148.31      129.47     25.99 o 
   4  10   7      413.51      413.97     34.76 o 
   6  10   7      178.59      169.89     18.91 o 
   8  10   7     1997.25     1975.85     67.63 o 
  10  10   7      103.90       49.48     24.79 o 
 -11  11   7      145.12      235.36    102.43 o 
  -9  11   7       51.20       97.24     27.14 o 
  -7  11   7      292.41      324.31     24.31 o 
  -5  11   7      335.01      317.07     32.97 o 
  -3  11   7      854.27      872.31     37.42 o 
  -1  11   7      136.01      103.99     20.75 o 
   1  11   7       91.93       92.38     28.49 o 
   3  11   7        4.07      -14.01     14.01 o 
   5  11   7      244.18      297.51     23.28 o 
   7  11   7     1481.91     1468.97     64.66 o 
   9  11   7      165.98      136.09     30.16 o 
 -10  12   7       81.12       79.12     24.88 o 
  -8  12   7       37.75       35.42     22.24 o 
  -6  12   7       64.83       44.58     18.97 o 
  -4  12   7        3.01       11.62     18.91 o 
  -2  12   7      422.60      433.96     34.79 o 
   0  12   7       70.40       54.61     19.87 o 
   2  12   7      391.98      341.77     40.37 o 
   4  12   7       50.00       64.16     24.07 o 
   6  12   7        6.31       -6.97     15.74 o 
   8  12   7      824.49      839.94     68.31 o 
  -9  13   7       30.75       53.23     24.05 o 
  -7  13   7        5.94       39.89     23.23 o 
  -5  13   7        1.90       11.20     16.38 o 
  -3  13   7       42.87       70.71     19.61 o 
  -1  13   7       28.92       16.39     17.33 o 
   1  13   7       60.91       88.02     19.81 o 
   3  13   7      386.24      343.73     38.21 o 
   5  13   7        8.81      -16.33     16.48 o 
   7  13   7       20.43        8.96     29.89 o 
  -6  14   7        4.77       19.50     16.48 o 
  -4  14   7       31.71       22.81     18.60 o 
  -2  14   7        7.97       38.86     23.67 o 
   0  14   7       30.38       24.53     23.61 o 
   2  14   7       69.07       34.82     21.65 o 
   4  14   7       38.86       57.86     29.68 o 
  -3  15   7       50.21       38.65     34.82 o 
  -1  15   7       23.30       11.02     24.12 o 
   1  15   7        5.95      -14.77     21.94 o 
 -16   0   8        2.88      -21.94     34.67 o 
 -14   0   8     1116.30     1197.71     67.56 o 
 -12   0   8      218.48      206.92     42.69 o 
 -10   0   8      235.96      237.73     40.03 o 
  -8   0   8       31.83       40.67     21.65 o 
  -6   0   8      501.79      406.51     54.63 o 
  -4   0   8     1503.76     1558.80     74.44 o 
  -2   0   8      439.53      359.02     20.62 o 
   0   0   8      324.88      348.22     18.22 o 
   2   0   8     4835.11     4957.85    111.43 o 
   4   0   8       37.67       38.41     19.28 o 
   6   0   8     1863.83     2042.66     63.81 o 
   8   0   8      144.46       31.28     31.63 o 
  10   0   8      955.21      999.33     84.62 o 
  12   0   8     1138.06     1116.61    168.70 o 
 -15   1   8       33.00       35.00     21.33 o 
 -13   1   8       56.04       51.93     20.85 o 
 -11   1   8      262.43      244.95     23.94 o 
  -9   1   8      723.77      845.86     40.18 o 
  -7   1   8       40.96       50.56     23.96 o 
  -5   1   8       12.58       17.71     11.67 o 
  -3   1   8     1488.49     1558.16     26.76 o 
  -1   1   8      662.12      680.60     23.32 o 
   1   1   8     2629.09     2448.52     68.02 o 
   3   1   8     1769.71     1615.36    115.36 o 
   5   1   8      491.79      578.12     24.12 o 
   7   1   8     4499.02     4200.57     81.00 o 
   9   1   8      353.45      412.85     21.42 o 
  11   1   8      591.20      952.12     74.00 o 
 -14   2   8      117.95       84.82     31.59 o 
 -12   2   8      230.47      294.64     66.01 o 
 -10   2   8      400.74      459.54     64.47 o 
  -8   2   8      760.79      761.14     60.94 o 
  -6   2   8      793.25      775.62     23.96 o 
  -4   2   8     1272.68     1288.19     39.46 o 
  -2   2   8      743.52      760.23     33.08 o 
   0   2   8      356.76      366.81     30.69 o 
   2   2   8      590.12      598.65     27.18 o 
   4   2   8      112.76      112.96     10.97 o 
   6   2   8     1372.48     1426.38     27.71 o 
   8   2   8     1172.22     1224.90     19.71 o 
  10   2   8      421.62      566.02    104.00 o 
  12   2   8      934.14     1006.12     71.84 o 
 -15   3   8        3.02       -9.11     19.10 o 
 -13   3   8        0.87        0.39     20.31 o 
 -11   3   8      270.71      287.07     30.45 o 
  -9   3   8       56.61       45.12      9.72 o 
  -7   3   8      541.31      488.88     25.89 o 
  -5   3   8      135.88      115.08     31.86 o 
  -3   3   8     2120.83     2148.12     79.15 o 
  -1   3   8     4189.65     4081.79     58.59 o 
   1   3   8      283.76      303.93     19.04 o 
   3   3   8     1281.80     1234.60     26.22 o 
   5   3   8      137.26      142.05     11.63 o 
   7   3   8     4578.57     4479.09     66.28 o 
   9   3   8     1645.67     1657.31     42.03 o 
  11   3   8       41.08       10.98     13.68 o 
 -14   4   8       23.81       51.78     33.23 o 
 -12   4   8      271.94      269.18     23.27 o 
 -10   4   8      581.92      536.52     34.82 o 
  -8   4   8     1134.22     1139.43     45.77 o 
  -6   4   8       31.77       27.13     17.19 o 
  -4   4   8     2120.31     2078.59     70.36 o 
  -2   4   8     1114.16     1079.87     21.44 o 
   0   4   8      944.26      984.11     24.01 o 
   2   4   8       95.41      111.25     13.09 o 
   4   4   8       73.16       76.32     11.23 o 
   6   4   8     1288.29     1318.48     32.24 o 
   8   4   8     2432.81     2388.53     40.33 o 
  10   4   8      350.66      421.18     56.24 o 
  12   4   8     1180.64     1377.14    104.60 o 
 -15   5   8       43.28       36.83     34.83 o 
 -13   5   8      156.92      120.22     23.62 o 
 -11   5   8       12.03       13.42     14.12 o 
  -9   5   8      141.35       71.18     20.36 o 
  -7   5   8      287.28      281.80     22.94 o 
  -5   5   8      268.35      368.41     34.78 o 
  -3   5   8      626.13      649.41     42.29 o 
  -1   5   8     1245.00     1190.26     41.82 o 
   1   5   8     1287.15     1279.00     37.24 o 
   3   5   8     3446.51     3308.52     48.53 o 
   5   5   8      351.45      380.32     19.36 o 
   7   5   8       91.84      109.68      9.05 o 
   9   5   8      116.75      101.98     29.61 o 
  11   5   8       52.06       35.64     16.55 o 
 -14   6   8       85.34       72.85     26.90 o 
 -12   6   8       30.47       61.46     26.46 o 
 -10   6   8      568.45      473.30     52.41 o 
  -8   6   8      865.38      774.68     37.47 o 
  -6   6   8      132.31      122.32     17.44 o 
  -4   6   8       16.28       -0.48     13.58 o 
  -2   6   8      235.10      236.82     23.42 o 
   0   6   8        4.92        4.54     10.97 o 
   2   6   8     1071.15      974.02     35.17 o 
   4   6   8      127.85      142.55     13.69 o 
   6   6   8      256.85      297.91     14.48 o 
   8   6   8      135.10      121.71     22.75 o 
  10   6   8      114.90      110.26     20.81 o 
  12   6   8     1123.68     1260.38     49.49 o 
 -13   7   8       10.45       30.11     23.00 o 
 -11   7   8       36.77       47.79     24.63 o 
  -9   7   8      899.42      807.35    105.72 o 
  -7   7   8      907.74      863.36     34.42 o 
  -5   7   8       85.13       79.96     21.09 o 
  -3   7   8      308.71      313.64     15.14 o 
  -1   7   8       24.06       40.04     12.28 o 
   1   7   8        4.51        7.39     11.88 o 
   3   7   8     5103.93     4817.94     92.19 o 
   5   7   8      324.41      394.41     22.79 o 
   7   7   8     1221.09     1249.65     27.43 o 
   9   7   8       64.48       26.08     21.19 o 
  11   7   8      125.70      159.34     25.49 o 
 -12   8   8        8.38       78.91     23.29 o 
 -10   8   8       24.92       33.45     21.76 o 
  -8   8   8       20.36       -5.18     20.95 o 
  -6   8   8      217.08      158.11     13.27 o 
  -4   8   8      164.78      154.19     16.08 o 
  -2   8   8       12.62       -4.91     12.46 o 
   0   8   8      695.54      612.03     45.17 o 
   2   8   8       12.20       16.88     11.80 o 
   4   8   8      220.38      215.39     20.49 o 
   6   8   8      186.23      204.65     19.29 o 
   8   8   8      151.52      155.86     25.92 o 
  10   8   8       25.67      102.64     45.53 o 
 -11   9   8       57.71       36.92     41.54 o 
  -9   9   8      891.21      885.69     51.14 o 
  -7   9   8        2.67       11.69      9.63 o 
  -5   9   8       74.21       73.43     11.50 o 
  -3   9   8       21.66       28.89     14.46 o 
  -1   9   8       80.49       50.79     14.64 o 
   1   9   8     1572.99     1550.16     44.35 o 
   3   9   8       90.78       93.27     23.31 o 
   5   9   8       44.74       56.26     15.40 o 
   7   9   8      173.47      151.09     26.35 o 
   9   9   8       24.36       15.04     25.10 o 
 -10  10   8       63.07       61.68     35.09 o 
  -8  10   8       89.82      102.51     25.36 o 
  -6  10   8      284.59      294.66     34.13 o 
  -4  10   8       35.92       39.05     19.17 o 
  -2  10   8      387.27      400.27     23.99 o 
   0  10   8      174.31      169.50     23.16 o 
   2  10   8      816.56      841.11     40.20 o 
   4  10   8     1112.79     1136.32     41.10 o 
   6  10   8      563.69      560.87     44.44 o 
   8  10   8      186.80      209.01     43.13 o 
  -9  11   8       38.93       95.06     24.07 o 
  -7  11   8      138.22      139.55     33.17 o 
  -5  11   8      711.15      750.85     44.50 o 
  -3  11   8      531.83      611.84     53.74 o 
  -1  11   8      144.48      180.18     21.57 o 
   1  11   8      473.17      474.70     27.00 o 
   3  11   8      268.03      344.62     72.59 o 
   5  11   8       91.82      127.90     23.98 o 
   7  11   8      109.65       96.38     32.35 o 
  -8  12   8       21.72       22.41     20.10 o 
  -6  12   8      131.79      146.16     31.61 o 
  -4  12   8      212.65      218.78     35.05 o 
  -2  12   8     1094.60     1157.08     51.01 o 
   0  12   8      247.70      182.85     38.43 o 
   2  12   8      146.18      143.66     36.51 o 
   4  12   8       81.05       53.19     19.51 o 
   6  12   8      826.08      880.55     71.07 o 
  -7  13   8      230.42      222.73     32.78 o 
  -5  13   8      416.25      413.83     28.19 o 
  -3  13   8      259.98      206.04     33.34 o 
  -1  13   8      124.86      165.05     28.45 o 
   1  13   8      188.52      160.71     23.35 o 
   3  13   8       47.30       35.14     19.20 o 
   5  13   8      272.54      222.77     41.24 o 
  -4  14   8       49.58       58.20     26.51 o 
  -2  14   8       71.18       86.96     30.58 o 
   0  14   8      297.88      255.34     36.07 o 
   2  14   8      402.91      428.36     35.15 o 
 -15   1   9        2.72       -6.34     18.79 o 
 -13   1   9        6.79        3.11     17.91 o 
 -11   1   9       50.08       60.67     20.02 o 
  -9   1   9       57.10       63.18     20.09 o 
  -7   1   9      125.88      111.80     19.05 o 
  -5   1   9       55.15       48.93      8.40 o 
  -3   1   9      746.98      710.51     54.08 o 
  -1   1   9      264.63      310.62     17.41 o 
   1   1   9      135.30      131.74     12.27 o 
   3   1   9      266.86      285.73     18.44 o 
   5   1   9      172.68      165.32     15.84 o 
   7   1   9       10.54        0.93      9.74 o 
   9   1   9       12.77       19.23     14.63 o 
  11   1   9        0.41       -1.77     24.61 o 
 -14   2   9       18.70        5.60     18.13 o 
 -12   2   9      120.86       66.48     30.50 o 
 -10   2   9        0.62       -5.58     21.32 o 
  -8   2   9      585.16      466.56     64.83 o 
  -6   2   9       51.27       45.40     10.52 o 
  -4   2   9      354.79      346.32     28.84 o 
  -2   2   9      195.36      268.73     22.26 o 
   0   2   9      274.13      247.75     16.08 o 
   2   2   9      287.59      363.04     27.05 o 
   4   2   9     2752.17     2661.37     56.82 o 
   6   2   9      199.58      222.56     24.19 o 
   8   2   9       70.02       81.48     17.11 o 
  10   2   9       11.77       57.46     30.61 o 
 -13   3   9        2.18        6.90     25.18 o 
 -11   3   9        0.52       -2.14     19.30 o 
  -9   3   9        9.82       -1.06     15.65 o 
  -7   3   9      351.06      293.75     19.88 o 
  -5   3   9      285.04      300.38     36.97 o 
  -3   3   9        2.12        1.61     13.03 o 
  -1   3   9      343.68      311.39     24.74 o 
   1   3   9      316.40      354.66     27.21 o 
   3   3   9       15.14       12.06     10.80 o 
   5   3   9       71.70       79.35     10.14 o 
   7   3   9      164.22      174.65     15.40 o 
   9   3   9       93.96       62.90     28.51 o 
  11   3   9      196.29       69.62     86.22 o 
 -14   4   9      131.51       94.84     36.20 o 
 -12   4   9      104.28       98.01     27.72 o 
 -10   4   9       92.48       75.85     18.75 o 
  -8   4   9      207.59      216.18     46.49 o 
  -6   4   9      361.16      369.16     27.89 o 
  -4   4   9      637.83      646.47     51.68 o 
  -2   4   9      647.66      616.99     18.19 o 
   0   4   9      363.02      336.57     16.68 o 
   2   4   9      678.07      679.68     25.81 o 
   4   4   9     1604.65     1631.48     35.49 o 
   6   4   9      197.64      180.56     15.34 o 
   8   4   9       72.27       91.39     21.88 o 
  10   4   9      282.15      308.69     41.33 o 
 -13   5   9       96.38      101.75     29.82 o 
 -11   5   9      173.43      161.14     27.38 o 
  -9   5   9        2.05       -9.16     17.07 o 
  -7   5   9      342.16      491.33     28.18 o 
  -5   5   9      330.71      373.81     38.40 o 
  -3   5   9     1126.99     1233.33     51.41 o 
  -1   5   9     1076.03     1052.02     36.64 o 
   1   5   9      981.44     1039.79     46.78 o 
   3   5   9      154.72      133.78     14.69 o 
   5   5   9      155.38      147.32     15.63 o 
   7   5   9      199.01      232.68     18.87 o 
   9   5   9      612.54      692.11     59.79 o 
  11   5   9      843.08      916.32     59.98 o 
 -12   6   9      211.62      173.31     30.52 o 
 -10   6   9       28.80       40.40     16.79 o 
  -8   6   9      268.59      242.53     33.31 o 
  -6   6   9     1087.50     1179.73     90.02 o 
  -4   6   9      130.66      122.49     23.56 o 
  -2   6   9     1971.84     2018.48     61.60 o 
   0   6   9      168.16      169.48     16.39 o 
   2   6   9     2717.41     2633.53     63.97 o 
   4   6   9     1522.15     1493.87     38.81 o 
   6   6   9      333.79      361.70     28.30 o 
   8   6   9      424.23      503.20     37.50 o 
  10   6   9      520.47      526.88     67.43 o 
 -13   7   9       54.95      170.34     48.20 o 
 -11   7   9      497.65      503.89    106.65 o 
  -9   7   9      302.76      374.70     30.95 o 
  -7   7   9     1211.56     1306.56     50.42 o 
  -5   7   9      410.22      625.33     67.58 o 
  -3   7   9      233.99      306.81     71.94 o 
  -1   7   9      320.82      293.86     28.71 o 
   1   7   9      385.38      411.06     25.65 o 
   3   7   9     2631.93     2593.56     91.86 o 
   5   7   9     2091.17     2106.03     44.16 o 
   7   7   9      545.62      626.50     61.58 o 
   9   7   9      754.58      820.18     47.87 o 
 -12   8   9       78.17      -22.15    102.56 o 
 -10   8   9       56.97       49.50     22.41 o 
  -8   8   9      659.04      744.99     52.14 o 
  -6   8   9      526.12      651.08     34.75 o 
  -4   8   9      492.55      591.75     40.38 o 
  -2   8   9      574.53      558.70     42.38 o 
   0   8   9     1095.79     1156.41     65.08 o 
   2   8   9     1661.08     1597.37     59.60 o 
   4   8   9      373.13      346.04     29.73 o 
   6   8   9     1157.71     1212.38     36.09 o 
   8   8   9     1187.24     1152.49     52.53 o 
  10   8   9      187.12      240.68     42.17 o 
 -11   9   9      132.42       94.06     81.14 o 
  -9   9   9      467.96      459.60     44.67 o 
  -7   9   9      137.71      151.79     24.60 o 
  -5   9   9      232.92      258.11     37.60 o 
  -3   9   9      415.90      394.04     50.51 o 
  -1   9   9      175.86      152.93     20.88 o 
   1   9   9      320.53      313.55     25.65 o 
   3   9   9      733.30      794.30     41.36 o 
   5   9   9     1128.22     1161.87     50.90 o 
   7   9   9      890.18      943.28     54.54 o 
   9   9   9      352.34      285.32     38.58 o 
 -10  10   9       48.96       48.52     26.49 o 
  -8  10   9      137.63      174.22     32.23 o 
  -6  10   9       87.95       71.72     23.57 o 
  -4  10   9      567.99      514.62     44.71 o 
  -2  10   9      684.34      712.37     38.03 o 
   0  10   9     1747.76     1575.20     62.08 o 
   2  10   9      307.35      306.09     26.49 o 
   4  10   9      356.19      435.79     62.20 o 
   6  10   9      569.61      523.68     45.93 o 
   8  10   9      650.38      476.77     68.24 o 
  -9  11   9       12.06        0.90     22.99 o 
  -7  11   9        7.50       52.77     21.44 o 
  -5  11   9       41.29       37.93     22.84 o 
  -3  11   9      238.02      258.03     39.35 o 
  -1  11   9      125.10       96.53     24.41 o 
   1  11   9       21.69       17.33     17.08 o 
   3  11   9       19.48       27.91     18.13 o 
   5  11   9       63.26       71.99     26.91 o 
  -6  12   9        0.70       -7.45     19.62 o 
  -4  12   9      105.85      103.62     31.84 o 
  -2  12   9       89.41       79.94     20.00 o 
   0  12   9        2.93       26.39     18.99 o 
   2  12   9       34.75       44.83     20.56 o 
   4  12   9       53.14       35.35     29.81 o 
  -5  13   9       30.38       41.07     28.10 o 
  -3  13   9        1.70       -5.06     26.29 o 
  -1  13   9       50.03        8.18     26.24 o 
   1  13   9        0.43       33.29     25.09 o 
 -14   0  10      150.47      165.16     44.99 o 
 -12   0  10       10.57        3.43     31.19 o 
 -10   0  10      511.89      705.52     98.81 o 
  -8   0  10      959.63      987.29     60.36 o 
  -6   0  10      934.26     1035.38     70.73 o 
  -4   0  10      838.75      798.18     95.13 o 
  -2   0  10       20.35       17.47     12.81 o 
   0   0  10       21.87       43.46     13.54 o 
   2   0  10      346.01      340.51     24.48 o 
   4   0  10      677.02      694.26     34.30 o 
   6   0  10     2232.93     2277.17     92.39 o 
   8   0  10       24.95       50.32     19.31 o 
 -13   1  10       61.26       46.10     22.74 o 
 -11   1  10      214.89      249.08     33.55 o 
  -9   1  10      206.64      211.32     50.40 o 
  -7   1  10        1.83        4.25     15.04 o 
  -5   1  10      936.46      867.76     65.16 o 
  -3   1  10      822.94      807.99     42.44 o 
  -1   1  10      157.88      164.01     17.54 o 
   1   1  10     3188.25     3156.92     71.45 o 
   3   1  10       24.02       37.30     11.88 o 
   5   1  10     3478.66     3377.58     67.97 o 
   7   1  10      614.99      641.96     23.09 o 
   9   1  10       93.96       96.05     38.58 o 
 -14   2  10       97.88      128.74     36.18 o 
 -12   2  10      190.25      209.07     34.15 o 
 -10   2  10      305.89      444.16     94.92 o 
  -8   2  10      122.12       94.23     21.91 o 
  -6   2  10      161.06      149.56     26.51 o 
  -4   2  10      419.37      536.84     60.79 o 
  -2   2  10     1064.76     1089.13     31.44 o 
   0   2  10      600.04      634.25     30.21 o 
   2   2  10        9.37        0.11      9.55 o 
   4   2  10      136.20      120.53     16.12 o 
   6   2  10      517.97      573.16     31.05 o 
   8   2  10      945.21      977.18     45.60 o 
 -13   3  10       25.60       34.67     27.73 o 
 -11   3  10       42.68       59.11     24.87 o 
  -9   3  10      162.51      187.33     26.76 o 
  -7   3  10       96.88       98.13     16.23 o 
  -5   3  10      253.35      213.86     30.15 o 
  -3   3  10      723.15      640.97     35.19 o 
  -1   3  10     3028.68     3093.92     66.01 o 
   1   3  10     1872.39     1939.85     49.50 o 
   3   3  10       10.23       12.32     10.80 o 
   5   3  10      213.86      194.84     19.02 o 
   7   3  10      787.54      810.19     38.03 o 
   9   3  10      270.48      323.95     69.35 o 
 -12   4  10      229.85      201.75     38.09 o 
 -10   4  10      155.75      119.00     38.23 o 
  -8   4  10      165.80      170.50     41.23 o 
  -6   4  10        8.14       14.73     16.43 o 
  -4   4  10        6.74        7.71     17.86 o 
  -2   4  10       38.75       38.34      9.10 o 
   0   4  10      690.29      678.41     23.30 o 
   2   4  10      116.58      112.12     16.85 o 
   4   4  10      265.46      304.09     23.50 o 
   6   4  10       69.85       54.54     11.29 o 
   8   4  10      680.15      703.81     38.12 o 
 -13   5  10        4.65        6.48     27.42 o 
 -11   5  10      268.89      202.19     80.85 o 
  -9   5  10      368.19      419.12     83.01 o 
  -7   5  10      154.56      116.72     23.61 o 
  -5   5  10      197.71      232.02     36.89 o 
  -3   5  10      191.84      152.11     31.43 o 
  -1   5  10        0.89        5.10     10.58 o 
   1   5  10      884.50      841.66     29.49 o 
   3   5  10      289.99      341.95     40.84 o 
   5   5  10      266.58      256.46     26.97 o 
   7   5  10      145.93      158.02     28.89 o 
   9   5  10      106.29       97.55     41.47 o 
 -12   6  10      126.63       32.92     27.55 o 
 -10   6  10        0.11      -38.65     38.65 o 
  -8   6  10       16.05       10.91     16.87 o 
  -6   6  10      187.84      183.33     25.22 o 
  -4   6  10        2.75       30.53     25.37 o 
  -2   6  10      219.94      241.12     28.61 o 
   0   6  10      187.13      209.22     17.60 o 
   2   6  10       95.06       88.01     14.31 o 
   4   6  10      453.39      434.97     26.58 o 
   6   6  10       82.95       64.25     14.28 o 
   8   6  10       17.50       18.84     21.18 o 
 -11   7  10      199.70      197.07     54.94 o 
  -9   7  10       17.42        7.87     16.50 o 
  -7   7  10      144.49      105.67     23.21 o 
  -5   7  10       20.40        4.25     24.04 o 
  -3   7  10      266.05      225.78     30.46 o 
  -1   7  10      315.64      301.74     31.11 o 
   1   7  10        1.14       -1.15     13.31 o 
   3   7  10      250.64      234.71     19.28 o 
   5   7  10      106.21      125.31     16.74 o 
   7   7  10       91.59       75.01     22.57 o 
   9   7  10      105.63      139.22     46.32 o 
 -10   8  10        0.45      -37.17     37.17 o 
  -8   8  10      106.06      109.62     32.93 o 
  -6   8  10       28.71       11.03     19.90 o 
  -4   8  10      401.07      353.91     56.66 o 
  -2   8  10        2.48       -2.81     18.91 o 
   0   8  10      109.15       87.56     24.39 o 
   2   8  10       64.70       98.22     18.15 o 
   4   8  10        1.67       27.95     18.52 o 
   6   8  10      238.14      264.99     42.53 o 
   8   8  10        0.88        9.07     26.88 o 
  -9   9  10       28.76       57.28     43.33 o 
  -7   9  10       13.96       46.33     26.09 o 
  -5   9  10      138.27      125.30     33.91 o 
  -3   9  10        3.39       30.70     57.98 o 
  -1   9  10       69.16       84.78     29.15 o 
   1   9  10       19.45       14.41     23.86 o 
   3   9  10       46.53       41.84     28.25 o 
   5   9  10      172.49      107.47     16.03 o 
   7   9  10      312.33      315.17     52.70 o 
  -8  10  10        1.40       42.27     26.56 o 
  -6  10  10       66.87       48.73     22.76 o 
  -4  10  10      273.54      250.20     37.85 o 
  -2  10  10       38.69       63.37     31.27 o 
   0  10  10       38.69       76.00     35.09 o 
   2  10  10      327.81      331.67     39.36 o 
   4  10  10      369.19      444.06     38.02 o 
   6  10  10      471.96      416.03     39.31 o 
  -7  11  10      142.14      145.71     30.30 o 
  -5  11  10       46.38       84.71     31.91 o 
  -3  11  10       60.55       75.49     30.84 o 
  -1  11  10      138.88      118.43     35.54 o 
   1  11  10       18.19       50.83     31.27 o 
   3  11  10       21.68        5.68     30.88 o 
  -4  12  10      119.18      146.34     48.93 o 
  -2  12  10      150.79      158.68     36.65 o 
   0  12  10      421.46      504.28     48.71 o 
 -11   1  11        9.01      -20.78     23.50 o 
  -9   1  11       30.57       -1.55     21.15 o 
  -7   1  11      259.95      291.36     38.11 o 
  -5   1  11      357.79      304.24     31.45 o 
  -3   1  11        1.62       10.17      6.82 o 
  -1   1  11       33.08       50.08     11.30 o 
   1   1  11      189.95      198.76     27.53 o 
   3   1  11      210.08      168.59     17.42 o 
   5   1  11       40.21       39.75     14.35 o 
   7   1  11       80.64       53.19     14.68 o 
 -12   2  11       12.97       -1.87     21.24 o 
 -10   2  11        5.79        7.63     23.37 o 
  -8   2  11      334.43      369.00     53.57 o 
  -6   2  11      474.21       23.70     68.01 o 
  -4   2  11       94.36       92.66     22.93 o 
  -2   2  11        7.44       -0.32      8.89 o 
   0   2  11      168.85      179.80     17.89 o 
   2   2  11     1196.65     1112.83     32.28 o 
   4   2  11      329.45      337.99     26.72 o 
   6   2  11        2.53       -0.17     10.36 o 
   8   2  11      258.58      159.59     39.09 o 
 -11   3  11       29.82       49.18     24.46 o 
  -9   3  11      239.88      257.67     31.61 o 
  -7   3  11      183.20      210.31     60.75 o 
  -5   3  11       93.85      129.72     26.08 o 
  -3   3  11      378.98      455.09     57.72 o 
  -1   3  11      426.96      475.11     45.68 o 
   1   3  11       39.49       55.95     15.07 o 
   3   3  11      421.15      422.01     37.03 o 
   5   3  11       87.80       72.63     14.07 o 
   7   3  11      269.43      194.40     41.77 o 
 -12   4  11       28.20       53.03     31.07 o 
 -10   4  11       29.92       17.90     21.42 o 
  -8   4  11      320.07      395.19     85.32 o 
  -6   4  11        6.92       15.40     20.48 o 
  -4   4  11      175.25      200.99     28.23 o 
  -2   4  11       76.40       69.62     13.76 o 
   0   4  11      717.46      788.13     32.32 o 
   2   4  11     2728.47     2656.98     58.11 o 
   4   4  11      207.16      185.35     17.52 o 
   6   4  11       87.86       91.67     19.04 o 
   8   4  11      118.95       72.83     37.49 o 
 -11   5  11      113.08      157.36     34.63 o 
  -9   5  11       44.37       54.50     36.62 o 
  -7   5  11      200.95      209.82     19.80 o 
  -5   5  11        4.39       22.16     21.24 o 
  -3   5  11      739.20      825.53     45.15 o 
  -1   5  11       88.84      108.30     13.82 o 
   1   5  11      276.88      315.94     50.32 o 
   3   5  11      430.18      433.82     30.48 o 
   5   5  11      575.37      571.26     27.24 o 
   7   5  11      166.59      180.17     25.47 o 
 -10   6  11       22.20        7.68     31.52 o 
  -8   6  11       81.16       64.81     42.66 o 
  -6   6  11      328.60      304.71     28.99 o 
  -4   6  11      307.94      340.74     45.42 o 
  -2   6  11      168.67      198.22     31.29 o 
   0   6  11       52.13       59.11     17.01 o 
   2   6  11      378.56      361.75     30.87 o 
   4   6  11      771.50      857.87     46.76 o 
   6   6  11      228.35      186.27     30.64 o 
  -9   7  11       10.95       42.03     92.38 o 
  -7   7  11      218.51      222.46     36.55 o 
  -5   7  11      104.23       80.93     56.77 o 
  -3   7  11       98.92      121.72     50.07 o 
  -1   7  11       54.89       97.00     25.60 o 
   1   7  11      212.15      170.40     19.64 o 
   3   7  11      382.01      434.78     41.39 o 
   5   7  11      211.81      190.78     23.70 o 
   7   7  11      128.97      223.93     83.71 o 
  -8   8  11       72.00       45.88     33.84 o 
  -6   8  11      124.53      117.41     29.39 o 
  -4   8  11      233.06      255.10     81.84 o 
  -2   8  11      165.02      149.71     39.98 o 
   0   8  11      182.99      173.79     30.75 o 
   2   8  11        6.71       20.66     14.64 o 
   4   8  11      213.30      242.78     45.79 o 
   6   8  11      170.87      160.17     40.02 o 
  -7   9  11       17.87        4.80     21.55 o 
  -5   9  11       43.35       59.96     29.60 o 
  -3   9  11        1.25       49.42     66.05 o 
  -1   9  11       59.50       44.57     28.43 o 
   1   9  11      593.19      578.99    109.46 o 
   3   9  11      188.45      170.90     28.69 o 
  -6  10  11       11.74      -17.94     23.81 o 
  -4  10  11      135.28      168.07     42.46 o 
  -2  10  11      137.68      172.26     64.96 o 
   0  10  11      343.08      267.03     50.28 o 
   2  10  11       39.41       17.94     25.00 o 
 -10   0  12      153.99      181.00     53.84 o 
  -8   0  12        9.82       24.10     36.81 o 
  -6   0  12      219.38      310.72     52.22 o 
  -4   0  12     1173.02     1176.63     70.38 o 
  -2   0  12       29.37       53.01     20.03 o 
   0   0  12       95.81      123.97     23.51 o 
   2   0  12       75.69       74.82     21.29 o 
   4   0  12      699.86      812.93     73.57 o 
   6   0  12     1481.94     1459.72    112.73 o 
 -11   1  12      132.25      125.22     37.54 o 
  -9   1  12       13.69       -2.41     20.31 o 
  -7   1  12      179.95      169.10     28.57 o 
  -5   1  12      368.63      453.79     48.08 o 
  -3   1  12     1048.75     1060.86     41.15 o 
  -1   1  12     2157.40     2035.31     45.38 o 
   1   1  12       45.14       30.34     12.00 o 
   3   1  12      189.97      217.01     42.87 o 
   5   1  12     1227.35     1207.84     38.95 o 
   7   1  12      123.95      126.40     41.24 o 
 -10   2  12      348.11      468.82     73.11 o 
  -8   2  12       51.96       69.79     27.33 o 
  -6   2  12      114.01      154.98     27.16 o 
  -4   2  12       13.98       35.78     28.80 o 
  -2   2  12        1.51       -1.90     11.61 o 
   0   2  12      415.61      474.83     20.70 o 
   2   2  12      196.36      193.74     17.56 o 
   4   2  12      503.14      540.38     31.29 o 
   6   2  12      462.27      483.37     64.45 o 
  -9   3  12       69.96       50.62     27.42 o 
  -7   3  12       81.59       56.61     40.20 o 
  -5   3  12      114.57      119.44     28.19 o 
  -3   3  12       15.31       33.88     23.88 o 
  -1   3  12     1452.00     1422.95     47.17 o 
   1   3  12       46.83       42.81     17.74 o 
   3   3  12      491.19      556.57     33.74 o 
   5   3  12       55.15       71.80     29.98 o 
   7   3  12       12.64      -18.74     55.70 o 
 -10   4  12       36.72       46.86     26.44 o 
  -8   4  12       23.61        1.23     24.84 o 
  -6   4  12        0.58       17.59     31.45 o 
  -4   4  12        7.07       11.10     28.24 o 
  -2   4  12        6.66       20.37     20.00 o 
   0   4  12      127.51       79.08     15.94 o 
   2   4  12       42.54       22.13     14.03 o 
   4   4  12        2.15       -2.10     15.06 o 
   6   4  12      144.79      182.62     50.88 o 
  -9   5  12        5.15        2.45     30.13 o 
  -7   5  12       18.88       65.81     33.06 o 
  -5   5  12      193.09      143.19     45.39 o 
  -3   5  12        8.14       41.38     34.18 o 
  -1   5  12        4.20       16.53     40.38 o 
   1   5  12        2.60       11.34     12.69 o 
   3   5  12      173.20      170.34     19.38 o 
   5   5  12       21.84       71.72     45.90 o 
  -8   6  12        9.17       24.88     30.13 o 
  -6   6  12       38.64      -14.28     24.09 o 
  -4   6  12       20.16       10.97     23.97 o 
  -2   6  12        6.25       37.82     39.71 o 
   0   6  12       67.19       73.38     27.97 o 
   2   6  12        0.36       -2.24     18.49 o 
   4   6  12        7.30        5.95     16.87 o 
  -7   7  12       82.50       86.92     80.87 o 
  -5   7  12       36.40        2.73     23.55 o 
  -3   7  12        1.26       47.19     30.83 o 
  -1   7  12      125.39      127.22     32.71 o 
   1   7  12       12.02       13.50     14.95 o 
   3   7  12      131.23      103.32     17.49 o 
  -6   8  12       34.66       56.37     28.00 o 
  -4   8  12       16.82       38.69     42.59 o 
  -2   8  12        2.60       -9.82     28.29 o 
   0   8  12      105.44       98.25     27.20 o 
   2   8  12       10.50       50.28     25.27 o 
  -3   9  12       17.39       47.06     29.30 o 
  -1   9  12        0.46        2.80     25.22 o 
  -7   1  13        0.37        1.75     25.67 o 
  -5   1  13       23.43       13.94     20.17 o 
  -3   1  13        5.66       28.05     22.36 o 
  -1   1  13       27.63       40.71     21.66 o 
   1   1  13       22.69       27.42     19.45 o 
   3   1  13      119.37       96.14     28.52 o 
  -8   2  13        4.93       15.37     23.42 o 
  -6   2  13       63.36       75.21     28.67 o 
  -4   2  13        4.42      -12.89     19.46 o 
  -2   2  13       46.17       27.65     24.26 o 
   0   2  13      163.24       78.17     32.09 o 
   2   2  13      257.10      263.34     29.64 o 
   4   2  13        3.90        6.23     18.98 o 
  -7   3  13       39.09       45.61     25.39 o 
  -5   3  13       60.44       12.81     26.66 o 
  -3   3  13        7.88       17.10     24.89 o 
  -1   3  13       25.18       20.50     23.41 o 
   1   3  13      142.24      105.47     32.83 o 
   3   3  13      396.53      411.19     55.57 o 
  -6   4  13       25.13       16.60     28.01 o 
  -4   4  13      103.45      112.09     30.49 o 
  -2   4  13       16.41       10.56     25.97 o 
   0   4  13       88.09       47.40     27.00 o 
   2   4  13      415.50      457.23     39.81 o 
  -5   5  13        4.28      -32.84     32.84 o 
  -3   5  13      189.20      219.88     51.95 o 
  -1   5  13        3.08      -27.16     27.16 o 
   1   5  13      180.94      252.11     51.60 o 
  -4   6  13       88.84      148.80     34.30 o 
  -2   6  13       69.26       66.78     31.94 o 
   0   6  13      143.52      143.61     34.72 o 
  -2   0  14      125.80       66.89     42.07 o 
                                                 
